# Supplementary material for: Moderating Effect of Chief Executive Officer Narcissism in the Relationship Between Corporate Social Responsibility and Green Technology Innovation
Source: Front Psychol. 2021 Oct 20;12:717491. doi: 10.3389/fpsyg.2021.717491 (PMC8564116; doi:10.3389/fpsyg.2021.717491)
Supplement: Supplementary file 1 [file Table_1.XLS]

## Sheet: Sheet1
code	year	gi	csr	incsr	excsr	ceonar	area	nature	industry	size	pro	tsrat	c_incsr	c_excsr	c_ceonar	interact	interact1
1	2014	1.61	3.47	2.87	2.93	0.2	1	0	1	19.26	0.13	0.12	-0.0755072	-0.112774	-0.320315	0.0241861	0.0361231
1	2015	0	3.55	2.99	2.93	0.2	1	0	1	19.45	0.21	0.11	0.044493	-0.112774	-0.320315	-0.0142518	0.0361231
1	2016	0.69	3.56	3.02	2.92	0.2	1	0	1	19.74	0.24	0.16	0.0744929	-0.122774	-0.320315	-0.0238612	0.0393263
1	2017	0.69	3.74	3.32	2.93	0.2	1	0	1	20.31	0.2	0.12	0.374493	-0.112774	-0.320315	-0.119956	0.0361231
1	2018	0.69	3.64	3.16	2.92	0.2	1	0	1	20.33	0.09	0.13	0.214493	-0.122774	-0.320315	-0.0687054	0.0393263
2	2014	1.1	3.23	2.35	2.93	0.22	0	1	1	24.19	0	0.23	-0.595507	-0.112774	-0.300315	0.17884	0.0338676
2	2015	1.1	2.63	0.6	2.78	0.2	0	1	1	24.2	-0.13	0.27	-2.34551	-0.262774	-0.320315	0.751301	0.0841704
2	2016	1.1	3.72	3.02	3.21	0.21	0	1	1	24.2	0.01	0.23	0.0744929	0.167226	-0.310315	-0.0231163	-0.0518929
2	2017	1.61	3.34	2.78	2.78	0.2	0	1	1	24.22	0.06	0.24	-0.165507	-0.262774	-0.320315	0.0530144	0.0841704
2	2018	1.1	3.39	2.85	2.79	0.43	0	1	1	24.26	0.06	0.3	-0.0955071	-0.252774	-0.0903152	0.0086257	0.0228293
3	2014	0.69	3.38	2.52	3.04	0.2	0	1	0	22.94	0.01	0.04	-0.425507	-0.0027738	-0.320315	0.136296	0.0008885
3	2015	0	3.35	2.44	3.04	0.2	0	1	0	23.12	0.01	0.06	-0.505507	-0.0027738	-0.320315	0.161922	0.0008885
3	2016	0	2.61	0.7	2.75	0.2	0	1	0	22.72	-0.64	0.06	-2.24551	-0.292774	-0.320315	0.71927	0.0937799
3	2017	0	2.64	0.75	2.76	0.21	0	1	0	22.68	-0.17	0.07	-2.19551	-0.282774	-0.310315	0.681299	0.087749
3	2018	1.1	3.25	2.54	2.83	0.6	0	1	0	22.62	0.01	0.06	-0.405507	-0.212774	0.0796849	-0.0323128	-0.0169548
4	2014	4.48	4.43	3.77	3.81	0.2	0	1	1	25.24	0.02	0.12	0.824493	0.767226	-0.320315	-0.264098	-0.245754
4	2015	4.09	4.25	3.47	3.74	0.2	0	1	1	25.21	0.07	0.12	0.524493	0.697226	-0.320315	-0.168003	-0.223332
4	2016	2.77	4.3	3.66	3.67	0.2	0	1	1	25.2	0.03	0.11	0.714493	0.627226	-0.320315	-0.228863	-0.20091
4	2017	3.14	3.59	3.21	2.74	0.2	0	1	1	25.21	0.06	0.07	0.264493	-0.302774	-0.320315	-0.0847211	0.096983
4	2018	4.28	3.73	3.23	3.01	0.2	0	1	1	25.22	0.1	0.07	0.284493	-0.0327737	-0.320315	-0.0911274	0.0104979
5	2014	2.08	2.72	1.06	2.79	0.2	0	1	1	23.78	-0.1	0.05	-1.88551	-0.252774	-0.320315	0.603957	0.0809673
5	2015	1.39	2.69	1.14	2.75	0.2	0	1	1	23.63	-0.23	0.05	-1.80551	-0.292774	-0.320315	0.578331	0.0937799
5	2016	2.94	3.14	2.41	2.77	0.24	0	1	1	23.12	0	0.06	-0.535507	-0.272774	-0.280315	0.150111	0.0764626
5	2017	2.48	3.41	2.98	2.68	0.2	0	1	1	23.65	0.06	0.08	0.034493	-0.362774	-0.320315	-0.0110486	0.116202
5	2018	3.53	3.48	2.82	2.97	0.25	0	1	1	23.68	0.04	0.1	-0.125507	-0.0727737	-0.270315	0.0339265	0.0196718
6	2014	2.56	3.33	2.39	3.04	0.2	0	1	1	24.25	0.01	0.1	-0.555507	-0.0027738	-0.320315	0.177937	0.0008885
6	2015	2.2	3.34	2.42	3.04	0.2	0	1	1	24.53	0.01	0.09	-0.525507	-0.0027738	-0.320315	0.168328	0.0008885
6	2016	2.4	3.39	2.55	3.04	0.2	0	1	1	24.52	0.01	0.09	-0.395507	-0.0027738	-0.320315	0.126687	0.0008885
6	2017	2.56	3.4	2.57	3.04	0.2	0	1	1	24.57	0.01	0.12	-0.375507	-0.0027738	-0.320315	0.120281	0.0008885
6	2018	2.83	3.33	2.38	3.04	0.63	0	1	1	24.55	0.01	0.12	-0.565507	-0.0027738	0.109685	-0.0620275	-0.0003042
7	2014	1.1	3.51	2.96	2.9	0.2	0	0	1	20.15	0.21	0.16	0.014493	-0.142774	-0.320315	-0.0046423	0.0457326
7	2015	1.1	3.54	2.98	2.93	0.2	0	0	1	20.12	0.2	0.16	0.034493	-0.112774	-0.320315	-0.0110486	0.0361231
7	2016	0.69	3.81	3.41	2.93	0.2	0	0	1	20.26	0.3	0.14	0.464493	-0.112774	-0.320315	-0.148784	0.0361231
7	2017	1.1	3.81	3.37	2.99	0.2	0	0	1	20.47	0.31	0.12	0.424493	-0.0527737	-0.320315	-0.135971	0.0169042
7	2018	0.69	3.77	3.34	2.96	0.2	0	0	1	20.61	0.32	0.1	0.394493	-0.0827737	-0.320315	-0.126362	0.0265137
8	2014	0	3.66	2.47	3.43	0.2	0	0	1	19.03	0.08	0.01	-0.475507	0.387226	-0.320315	0.152312	-0.124035
8	2015	0	3.02	1.55	2.98	0.2	0	0	1	21.32	0.39	0.02	-1.39551	-0.0627737	-0.320315	0.447002	0.0201074
8	2016	1.1	3.82	2.99	3.39	0.21	0	0	1	21.95	0.43	0.19	0.044493	0.347226	-0.310315	-0.0138068	-0.10775
8	2017	0	3.89	3.4	3.13	0.2	0	0	1	22.68	0.33	0.19	0.454493	0.0872264	-0.320315	-0.145581	-0.0279399
8	2018	0	3.93	3.4	3.21	0.2	0	0	1	22.91	0.25	0.21	0.454493	0.167226	-0.320315	-0.145581	-0.0535651
9	2014	0	3.49	2.9	2.91	0.2	1	1	0	21.15	0.07	0.16	-0.045507	-0.132774	-0.320315	0.0145766	0.0425294
9	2015	1.61	3.43	2.64	3.03	0.2	1	1	0	21.13	0.03	0.2	-0.305507	-0.0127738	-0.320315	0.0978585	0.0040916
9	2016	0.69	4.31	3.75	3.57	0.2	1	1	0	21.7	0.09	0.2	0.804493	0.527226	-0.320315	-0.257691	-0.168879
9	2017	1.39	3.47	2.89	2.9	0.2	1	1	0	21.75	0.07	0.2	-0.0555069	-0.142774	-0.320315	0.0177797	0.0457326
9	2018	1.1	3.45	2.81	2.94	0.2	1	1	0	21.73	0.05	0.12	-0.135507	-0.102774	-0.320315	0.043405	0.03292
10	2014	3.18	3.39	2.54	3.04	0.2	0	1	1	25.36	0.01	0.06	-0.405507	-0.0027738	-0.320315	0.12989	0.0008885
10	2015	2.71	3.18	2.01	3.02	0.2	0	1	1	25.7	-0.19	0.07	-0.935507	-0.0227737	-0.320315	0.299657	0.0072948
10	2016	2.83	3.35	2.43	3.04	0.2	0	1	1	25.68	0.01	0.09	-0.515507	-0.0027738	-0.320315	0.165125	0.0008885
10	2017	1.39	3.51	2.81	3.04	0.27	0	1	1	25.71	0.05	0.06	-0.135507	-0.0027738	-0.250315	0.0339195	0.0006943
10	2018	1.39	3.54	2.9	3.02	0.2	0	1	1	25.73	0.06	0.05	-0.045507	-0.0227737	-0.320315	0.0145766	0.0072948
11	2014	1.1	3.74	3.23	3.03	0.36	1	1	1	26.16	0.04	0.28	0.284493	-0.0127738	-0.160315	-0.0456085	0.0020478
11	2015	4.04	3.62	3.02	3.04	0.2	1	1	1	26.18	0.01	0.27	0.0744929	-0.0027738	-0.320315	-0.0238612	0.0008885
11	2016	1.79	3.74	3.28	2.98	0.2	1	1	1	26.31	0.06	0.27	0.334493	-0.0627737	-0.320315	-0.107143	0.0201074
11	2017	0.69	3.79	3.38	2.94	0.26	1	1	1	26.58	0.08	0.24	0.434493	-0.102774	-0.260315	-0.113105	0.0267535
11	2018	1.1	3.83	3.43	2.96	0.24	1	1	1	26.54	0.09	0.23	0.484493	-0.0827737	-0.280315	-0.135811	0.0232027
12	2014	0	3.37	2.7	2.9	0.2	0	1	1	22.66	0.01	0.13	-0.245507	-0.142774	-0.320315	0.0786396	0.0457326
12	2015	0	3.1	2.34	2.76	0.2	0	1	1	22.67	-0.08	0.13	-0.605507	-0.282774	-0.320315	0.193953	0.0905767
12	2016	0	3.36	2.71	2.87	0.26	0	1	1	22.57	0.02	0.14	-0.235507	-0.172774	-0.260315	0.061306	0.0449757
12	2017	0.69	3.46	2.69	3.04	0.2	0	1	1	22.65	0.02	0.14	-0.255507	-0.0027738	-0.320315	0.0818428	0.0008885
12	2018	0	3.5	2.91	2.94	0.25	0	1	1	22.71	0.06	0.13	-0.035507	-0.102774	-0.270315	0.0095981	0.0277813
13	2014	0	4.56	3.94	3.87	0.4	1	0	0	22.98	0.29	0.31	0.994493	0.827226	-0.120315	-0.119653	-0.0995279
13	2015	0	3.86	3.28	3.22	0.21	1	0	0	23	0.24	0.28	0.334493	0.177226	-0.310315	-0.103798	-0.054996
13	2016	0	4.55	3.92	3.88	0.2	1	0	0	23.48	0.26	0.22	0.974493	0.837226	-0.320315	-0.312145	-0.268176
13	2017	0	3.22	2.69	2.66	0.21	1	0	0	23.58	0.04	0.19	-0.255507	-0.382774	-0.310315	0.0792877	0.11878
13	2018	0	3.77	3.06	3.26	0.2	1	0	0	23.8	0.18	0.21	0.114493	0.217226	-0.320315	-0.0366738	-0.0695809
14	2014	0.69	3.3	2.57	2.88	0.2	1	1	0	22.87	0.02	0.2	-0.375507	-0.162774	-0.320315	0.120281	0.0521389
14	2015	1.1	3.32	2.72	2.81	0.2	1	1	0	22.81	0.02	0.17	-0.225507	-0.232774	-0.320315	0.0722333	0.074561
14	2016	1.61	4.18	3.57	3.52	0.2	1	1	0	22.99	0.03	0.18	0.624493	0.477226	-0.320315	-0.200035	-0.152863
14	2017	0.69	3.25	2.57	2.82	0.2	1	1	0	22.93	0.02	0.16	-0.375507	-0.222774	-0.320315	0.120281	0.0713578
14	2018	1.79	2.62	0.62	2.77	0.2	1	1	0	22.71	-0.26	0.17	-2.32551	-0.272774	-0.320315	0.744895	0.0873736
15	2014	0	3.95	3.28	3.38	0.2	1	1	0	26.63	0.17	0.04	0.334493	0.337226	-0.320315	-0.107143	-0.108019
15	2015	0	3.98	3.3	3.42	2.2	1	1	0	26.72	0.19	0.03	0.354493	0.377226	1.67969	0.595436	0.633621
15	2016	0	4.36	3.85	3.57	0.23	1	1	0	26.87	0.15	0.03	0.904493	0.527226	-0.290315	-0.262588	-0.153062
15	2017	0	3.96	3.3	3.37	0.2	1	1	0	27.27	0.18	0.04	0.354493	0.327226	-0.320315	-0.113549	-0.104816
15	2018	0	4.01	3.33	3.43	0.2	1	1	0	27.46	0.18	0.04	0.384493	0.387226	-0.320315	-0.123159	-0.124035
16	2014	0	3.66	3.2	2.92	0.2	0	1	0	22.87	0.17	0.12	0.254493	-0.122774	-0.320315	-0.081518	0.0393263
16	2015	0	3.55	3.01	2.93	0.2	0	1	0	23.24	0.16	0.13	0.0644929	-0.112774	-0.320315	-0.0206581	0.0361231
16	2016	0	3.62	3.13	2.92	0.2	0	1	0	23.23	0.19	0.02	0.184493	-0.122774	-0.320315	-0.0590959	0.0393263
16	2017	0	3.66	3.17	2.94	0.2	0	1	0	23.48	0.21	0.09	0.224493	-0.102774	-0.320315	-0.0719085	0.03292
16	2018	0	3.7	3.21	2.98	0.2	0	1	0	23.56	0.21	0.1	0.264493	-0.0627737	-0.320315	-0.0847211	0.0201074
17	2014	0	3.9	3.25	3.32	0.29	1	1	0	24.64	0.19	0.15	0.304493	0.277226	-0.230315	-0.0701293	-0.0638494
17	2015	1.39	3.95	3.3	3.35	0.21	1	1	0	24.88	0.21	0.1	0.354493	0.307226	-0.310315	-0.110005	-0.095337
17	2016	2.94	3.9	3.24	3.33	0.21	1	1	0	25.05	0.18	0.1	0.294493	0.287226	-0.310315	-0.0913856	-0.0891307
17	2017	1.1	3.82	3.21	3.21	0.2	1	1	0	25.31	0.13	0.11	0.264493	0.167226	-0.320315	-0.0847211	-0.0535651
17	2018	2.71	3.95	3.21	3.43	0.2	1	1	0	25.42	0.14	0.11	0.264493	0.387226	-0.320315	-0.0847211	-0.124035
18	2014	0	3.56	2.57	3.26	0.21	1	1	1	20.83	0.01	0.13	-0.375507	0.217226	-0.310315	0.116526	-0.0674086
18	2015	0	3.56	2.58	3.26	0.2	1	1	1	20.83	0.01	0.13	-0.365507	0.217226	-0.320315	0.117078	-0.0695809
18	2016	0	3.55	2.55	3.26	0.21	1	1	1	20.85	0.01	0.16	-0.395507	0.217226	-0.310315	0.122732	-0.0674086
18	2017	0	3.57	2.6	3.26	0.2	1	1	1	21.27	0.03	0.22	-0.345507	0.217226	-0.320315	0.110671	-0.0695809
18	2018	0	3.56	2.79	3.14	0.22	1	1	1	20.57	0.06	0.09	-0.155507	0.0972264	-0.300315	0.0467011	-0.0291986
19	2014	0	3.7	3.27	2.9	0.34	1	1	0	21.79	0.15	0.17	0.324493	-0.142774	-0.180315	-0.058511	0.0257443
19	2015	0	3.71	3.25	2.94	0.2	1	1	0	22.21	0.14	0.2	0.304493	-0.102774	-0.320315	-0.0975337	0.03292
19	2016	1.1	3.63	3.16	2.89	0.2	1	1	0	22.39	0.12	0.2	0.214493	-0.152774	-0.320315	-0.0687054	0.0489357
19	2017	0	3.71	3.21	3	0.2	1	1	0	22.44	0.12	0.2	0.264493	-0.0427737	-0.320315	-0.0847211	0.0137011
19	2018	1.1	3.66	3.18	2.93	0.2	1	1	0	22.52	0.1	0.21	0.234493	-0.112774	-0.320315	-0.0751117	0.0361231
20	2014	0	2.78	1.18	2.82	0.2	1	0	0	23.27	0.01	0.11	-1.76551	-0.222774	-0.320315	0.565519	0.0713578
20	2015	0	3.39	2.54	3.04	0.2	1	0	0	23.22	0.01	0.12	-0.405507	-0.0027738	-0.320315	0.12989	0.0008885
20	2016	0	4.3	3.76	3.55	0.2	1	0	0	23.21	0.04	0.12	0.814493	0.507226	-0.320315	-0.260894	-0.162472
20	2017	0	3.59	2.99	3.02	0.2	1	0	0	23.31	0.13	0.12	0.044493	-0.0227737	-0.320315	-0.0142518	0.0072948
20	2018	0	3.53	2.92	2.97	0.28	1	0	0	23.64	0.04	0.11	-0.025507	-0.0727737	-0.240315	0.0061297	0.0174886
21	2014	1.61	3.44	2.78	2.94	0.2	1	0	0	21.48	0.08	0.27	-0.165507	-0.102774	-0.320315	0.0530144	0.03292
21	2015	2.08	3.44	2.77	2.95	0.2	1	0	0	21.9	0.07	0.26	-0.175507	-0.0927737	-0.320315	0.0562176	0.0297168
21	2016	3.58	3.61	3.06	2.98	0.4	1	0	0	22.48	0.07	0.31	0.114493	-0.0627737	-0.120315	-0.0137752	0.0075526
21	2017	1.61	3.57	3.08	2.87	2.8	1	0	0	22.89	0.05	0.27	0.134493	-0.172774	2.27969	0.306601	-0.39387
21	2018	2.2	3.65	3.12	2.98	0.2	1	0	0	23.2	0.05	0.27	0.174493	-0.0627737	-0.320315	-0.0558927	0.0201074
22	2014	1.79	3.47	2.77	3	0.2	1	1	1	21.82	0.09	0.08	-0.175507	-0.0427737	-0.320315	0.0562176	0.0137011
22	2015	0	2.99	2.57	2.39	0.2	1	1	1	21.99	0.04	0.1	-0.375507	-0.652774	-0.320315	0.120281	0.209093
22	2016	0	3.43	2.78	2.93	0.2	1	1	1	22.62	0.09	0.1	-0.165507	-0.112774	-0.320315	0.0530144	0.0361231
22	2017	0	3.6	2.9	3.11	0.2	1	1	1	22.64	0.11	0.1	-0.045507	0.0672262	-0.320315	0.0145766	-0.0215336
22	2018	0	3.61	2.74	3.24	0.2	1	1	1	22.97	0.04	0.06	-0.205507	0.197226	-0.320315	0.065827	-0.0631746
23	2014	1.39	3.58	3.02	2.97	0.22	1	1	0	24.76	0.03	0.15	0.0744929	-0.0727737	-0.300315	-0.0223714	0.021855
23	2015	0	3.73	3.21	3.04	0.2	1	1	0	25.08	0.07	0.15	0.264493	-0.0027738	-0.320315	-0.0847211	0.0008885
23	2016	0.69	3.74	3.27	2.99	0.21	1	1	0	25.13	0.11	0.16	0.324493	-0.0527737	-0.310315	-0.100695	0.0163765
23	2017	0.69	3.75	3.3	2.96	0.21	1	1	0	25.38	0.15	0.16	0.354493	-0.0827737	-0.310315	-0.110005	0.0256859
23	2018	0	3.72	3.22	3	0.21	1	1	0	25.38	0.11	0.04	0.274493	-0.0427737	-0.310315	-0.0851793	0.0132733
24	2014	0	4.25	3.66	3.55	0.46	0	1	0	22.46	0.09	0.11	0.714493	0.507226	-0.0603152	-0.0430948	-0.0305934
24	2015	0	4.2	3.58	3.56	0.2	0	1	0	22.5	0.05	0.1	0.634493	0.517226	-0.320315	-0.203238	-0.165675
24	2016	0	3.43	2.64	3.04	0.2	0	1	0	23.31	0.16	0.1	-0.305507	-0.0027738	-0.320315	0.0978585	0.0008885
24	2017	0	3.42	2.6	3.04	0.28	0	1	0	22.82	0.23	0.09	-0.345507	-0.0027738	-0.240315	0.0830306	0.0006666
24	2018	0	3.8	3.32	3.04	0.2	0	1	0	22.82	0.4	0.13	0.374493	-0.0027738	-0.320315	-0.119956	0.0008885
25	2014	3	3.68	3.11	3.04	0.35	0	1	1	24.21	0.01	0.08	0.164493	-0.0027738	-0.170315	-0.0280156	0.0004724
25	2015	2.83	3.48	2.73	3.04	0.2	0	1	1	24.23	0.01	0.09	-0.215507	-0.0027738	-0.320315	0.0690302	0.0008885
25	2016	2.3	4.16	3.57	3.48	0.2	0	1	1	24.21	-0.11	0.08	0.624493	0.437226	-0.320315	-0.200035	-0.14005
25	2017	1.61	3.48	2.74	3.03	0.2	0	1	1	24.21	0.08	0.05	-0.205507	-0.0127738	-0.320315	0.065827	0.0040916
25	2018	3.14	3.65	3.07	3.04	0.2	0	1	1	24.18	0.05	0.08	0.124493	-0.0027738	-0.320315	-0.039877	0.0008885
26	2014	0	3.75	3.24	3.04	0.34	0	1	0	22.92	0.39	0.03	0.294493	-0.0027738	-0.180315	-0.0531015	0.0005002
26	2015	0	3.67	3.27	2.82	0.2	0	1	0	22.91	0.36	0.07	0.324493	-0.222774	-0.320315	-0.10394	0.0713578
26	2016	0.69	3.77	3.27	3.04	0.23	0	1	0	22.91	0.42	0.04	0.324493	-0.0027738	-0.290315	-0.0942052	0.0008053
26	2017	0	3.8	3.35	3.02	0.21	0	1	0	23.09	0.28	0.13	0.404493	-0.0227737	-0.310315	-0.12552	0.007067
26	2018	0	3.8	3.33	3.04	0.22	0	1	0	23.11	0.21	0.1	0.384493	-0.0027738	-0.300315	-0.115469	0.000833
27	2014	0	2.83	1.75	2.72	0.2	0	1	1	21.03	-1.87	0.16	-1.19551	-0.322774	-0.320315	0.382939	0.103389
27	2015	0	2.86	1.72	2.76	0.2	0	1	1	20.39	-2.2	0.14	-1.22551	-0.282774	-0.320315	0.392549	0.0905767
27	2016	1.39	3.56	3.15	2.77	0.2	0	1	1	22.51	0.43	0	0.204493	-0.272774	-0.320315	-0.0655022	0.0873736
27	2017	0	3.24	2.92	2.4	0.2	0	1	1	22.64	0.05	0.21	-0.025507	-0.642774	-0.320315	0.0081703	0.20589
27	2018	0	3.29	2.99	2.4	0.43	0	1	1	22.7	0.08	0.09	0.044493	-0.642774	-0.0903152	-0.0040184	0.0580522
28	2014	0	3.75	3.41	2.79	0.31	0	1	1	23.79	3.23	0.23	0.464493	-0.252774	-0.210315	-0.0976899	0.0531622
28	2015	0	3.76	3.43	2.79	0.2	0	1	1	23.91	3.54	0.23	0.484493	-0.252774	-0.320315	-0.155191	0.0809673
28	2016	0	4.49	4.09	3.51	0.26	0	1	1	24.01	3.58	0.32	1.14449	0.467226	-0.260315	-0.297929	-0.121626
28	2017	0	3.76	3.43	2.79	0.2	0	1	1	24.09	4.17	0.35	0.484493	-0.252774	-0.320315	-0.155191	0.0809673
28	2018	0	3.77	3.43	2.8	0.23	0	1	1	24.19	4.21	0.28	0.484493	-0.242774	-0.290315	-0.140656	0.0704809
29	2014	1.1	3.76	3.06	3.24	0.38	1	1	0	23.11	0.24	0.2	0.114493	0.197226	-0.140315	-0.0160651	-0.0276738
29	2015	0	3.81	3.15	3.26	0.2	1	1	0	23.03	0.25	0.24	0.204493	0.217226	-0.320315	-0.0655022	-0.0695809
29	2016	1.79	3.84	3.24	3.21	0.2	1	1	0	23.09	0.32	0.23	0.294493	0.167226	-0.320315	-0.0943306	-0.0535651
29	2017	0	3.74	3	3.26	0.2	1	1	0	23.25	0.33	0.25	0.054493	0.217226	-0.320315	-0.0174549	-0.0695809
29	2018	0	3.84	3.2	3.26	0.2	1	1	0	23.48	0.28	0.24	0.254493	0.217226	-0.320315	-0.081518	-0.0695809
30	2014	1.1	3.42	2.84	2.85	0.2	1	0	1	20.81	0.07	0.2	-0.105507	-0.192774	-0.320315	0.0337955	0.0617484
30	2015	0	3.46	2.82	2.94	0.2	1	0	1	20.59	0.06	0.1	-0.125507	-0.102774	-0.320315	0.0402018	0.03292
30	2016	1.61	3.54	3.04	2.86	0.6	1	0	1	20.73	0.07	0.29	0.0944929	-0.182774	0.0796849	0.0075297	-0.0145643
30	2017	2.2	3.68	3.26	2.86	0.8	1	0	1	21.24	0.06	0.1	0.314493	-0.182774	0.279685	0.0879589	-0.0511191
30	2018	1.1	3.73	3.39	2.77	0.4	1	0	1	21.46	0.05	0.21	0.444493	-0.272774	-0.120315	-0.0534793	0.0328188
31	2014	0	3.63	3.07	3.01	0.2	0	1	0	24.05	0.1	0.22	0.124493	-0.0327737	-0.320315	-0.039877	0.0104979
31	2015	1.1	4.4	3.87	3.61	0.2	0	1	0	24.1	0.08	0.29	0.924493	0.567226	-0.320315	-0.296129	-0.181691
31	2016	0.69	4.36	3.83	3.61	0.2	0	1	0	24.19	0.06	0.2	0.884493	0.567226	-0.320315	-0.283317	-0.181691
31	2017	0	3.63	3.08	2.99	0.26	0	1	0	24.32	0.08	0.19	0.134493	-0.0527737	-0.260315	-0.0350105	0.0137378
31	2018	0.69	3.68	3.13	3.02	0.2	0	1	0	24.29	0.13	0.19	0.184493	-0.0227737	-0.320315	-0.0590959	0.0072948
32	2014	0	2.99	2.38	2.57	0.2	0	1	1	20.98	0.01	0.1	-0.565507	-0.472774	-0.320315	0.181141	0.151437
32	2015	0	3.52	2.46	3.26	0.2	0	1	1	21.11	0.02	0.1	-0.485507	0.217226	-0.320315	0.155515	-0.0695809
32	2016	0	3.46	2.35	3.23	0.33	0	1	1	21.23	0.03	0.11	-0.595507	0.187226	-0.190315	0.113334	-0.035632
32	2017	0.69	3.48	2.36	3.26	0.2	0	1	1	21.18	0.01	0.11	-0.585507	0.217226	-0.320315	0.187547	-0.0695809
32	2018	0.69	3.48	2.36	3.26	0.4	0	1	1	21.45	0.01	0.11	-0.585507	0.217226	-0.120315	0.0704454	-0.0261356
33	2014	0	3.55	2.9	3.02	0.2	1	0	0	20.96	0.14	0.02	-0.045507	-0.0227737	-0.320315	0.0145766	0.0072948
33	2015	1.39	3.56	2.93	3.03	0.2	1	0	0	20.9	0.15	0.23	-0.015507	-0.0127738	-0.320315	0.0049671	0.0040916
33	2016	0.69	3.66	3.1	3.02	0.2	1	0	0	21.18	0.16	0.15	0.154493	-0.0227737	-0.320315	-0.0494864	0.0072948
33	2017	2.08	3.75	3.26	3.02	0.2	1	0	0	21.49	0.15	0.18	0.314493	-0.0227737	-0.320315	-0.100737	0.0072948
33	2018	1.61	3.67	3.14	3	0.2	1	0	0	21.8	0.14	0.15	0.194493	-0.0427737	-0.320315	-0.0622991	0.0137011
34	2014	2.71	3.63	2.74	3.26	0.2	1	1	1	26.44	0.07	0.16	-0.205507	0.217226	-0.320315	0.065827	-0.0695809
34	2015	2.4	3.64	2.79	3.26	0.2	1	1	1	26.44	0.11	0.16	-0.155507	0.217226	-0.320315	0.0498113	-0.0695809
34	2016	2.94	3.85	3.52	2.83	0.2	1	1	1	26.18	0.02	0.16	0.574493	-0.212774	-0.320315	-0.184019	0.0681547
34	2017	1.39	3.58	2.65	3.25	0.24	1	1	1	26.35	0.03	0.3	-0.295507	0.207226	-0.280315	0.0828351	-0.0580887
34	2018	2.08	3.57	2.6	3.26	0.2	1	1	1	26.39	0.04	0.13	-0.345507	0.217226	-0.320315	0.110671	-0.0695809
35	2014	2.71	3.63	2.78	3.24	0.2	0	0	1	20.46	0.05	0.07	-0.165507	0.197226	-0.320315	0.0530144	-0.0631746
35	2015	0	3.55	2.55	3.26	0.2	0	0	1	20.49	0.05	0.06	-0.395507	0.217226	-0.320315	0.126687	-0.0695809
35	2016	0	3.08	1.9	2.95	0.2	0	0	1	21.18	-0.12	0.11	-1.04551	-0.0927737	-0.320315	0.334892	0.0297168
35	2017	1.1	3.55	2.55	3.26	0.2	0	0	1	21.27	0.08	0.11	-0.395507	0.217226	-0.320315	0.126687	-0.0695809
35	2018	0.69	2.25	0.6	2.46	0.62	0	0	1	21.21	-0.27	0.09	-2.34551	-0.582774	0.0996848	-0.233812	-0.0580937
36	2014	2.4	3.46	2.7	3.04	0.2	0	1	1	23.93	0.12	0.05	-0.245507	-0.0027738	-0.320315	0.0786396	0.0008885
36	2015	2.08	2.67	1.37	2.67	0.2	0	1	1	24	-0.24	0.05	-1.57551	-0.372774	-0.320315	0.504659	0.119405
36	2016	1.79	3.5	2.78	3.04	0.2	0	1	1	23.99	0.1	0.05	-0.165507	-0.0027738	-0.320315	0.0530144	0.0008885
36	2017	2.56	3.62	3.01	3.04	0.2	0	1	1	24.02	0.22	0.05	0.0644929	-0.0027738	-0.320315	-0.0206581	0.0008885
36	2018	2.3	3.64	3.05	3.04	0.2	0	1	1	23.96	0.18	0.05	0.104493	-0.0027738	-0.320315	-0.0334707	0.0008885
37	2014	1.1	3.61	3.14	2.87	0.2	0	0	1	22.34	0.04	0.12	0.194493	-0.172774	-0.320315	-0.0622991	0.0553421
37	2015	1.1	3.56	3.02	2.93	0.2	0	0	1	22.36	0.05	0.12	0.0744929	-0.112774	-0.320315	-0.0238612	0.0361231
37	2016	0.69	3.58	3.06	2.92	0.2	0	0	1	22.49	0.05	0.12	0.114493	-0.122774	-0.320315	-0.0366738	0.0393263
37	2017	0	3.61	3.11	2.92	0.2	0	0	1	22.61	0.04	0.12	0.164493	-0.122774	-0.320315	-0.0526896	0.0393263
37	2018	1.95	3.71	3.24	2.95	0.2	0	0	1	22.76	0.05	0.1	0.294493	-0.0927737	-0.320315	-0.0943306	0.0297168
38	2014	0.69	3.36	2.67	2.91	0.2	1	0	1	21.08	0.05	0.09	-0.275507	-0.132774	-0.320315	0.0882491	0.0425294
38	2015	1.1	3.46	2.83	2.93	0.2	1	0	1	21.12	0.07	0.19	-0.115507	-0.112774	-0.320315	0.0369987	0.0361231
38	2016	0.69	3.52	2.96	2.92	0.2	1	0	1	21.23	0.12	0.08	0.014493	-0.122774	-0.320315	-0.0046423	0.0393263
38	2017	1.1	3.61	3.12	2.92	0.27	1	0	1	21.76	0.08	0.12	0.174493	-0.122774	-0.250315	-0.0436782	0.0307321
38	2018	0.69	3.66	3.19	2.93	0.2	1	0	1	21.89	0.1	0.11	0.244493	-0.112774	-0.320315	-0.0783148	0.0361231
39	2014	0.69	3.35	2.45	3.04	0.2	0	1	1	23.51	0.02	0.06	-0.495507	-0.0027738	-0.320315	0.158718	0.0008885
39	2015	0.69	2.93	1.91	2.78	0.2	0	1	1	23.47	-0.31	0.06	-1.03551	-0.262774	-0.320315	0.331689	0.0841704
39	2016	0.69	2.91	1.78	2.8	0.25	0	1	1	23.4	-0.41	0.06	-1.16551	-0.242774	-0.270315	0.315054	0.0656254
39	2017	1.79	3.52	3.03	2.84	0.2	0	1	1	23.52	0.07	0.06	0.0844929	-0.202774	-0.320315	-0.0270644	0.0649515
39	2018	2.08	3.73	3.21	3.04	0.2	0	1	1	23.58	0.12	0.06	0.264493	-0.0027738	-0.320315	-0.0847211	0.0008885
40	2014	0	3.5	2.92	2.92	0.2	1	0	0	20.44	0.15	0.03	-0.025507	-0.122774	-0.320315	0.0081703	0.0393263
40	2015	1.95	3.39	2.72	2.92	0.2	1	0	0	20.61	0.07	0.25	-0.225507	-0.122774	-0.320315	0.0722333	0.0393263
40	2016	1.39	3.61	3.12	2.9	0.2	1	0	0	20.81	0.08	0.17	0.174493	-0.142774	-0.320315	-0.0558927	0.0457326
40	2017	0.69	3.55	3.03	2.9	0.2	1	0	0	20.87	0.05	0.2	0.0844929	-0.142774	-0.320315	-0.0270644	0.0457326
40	2018	1.39	3.33	2.58	2.93	0.21	1	0	0	21.03	0.02	0.2	-0.365507	-0.112774	-0.310315	0.113422	0.0349954
41	2014	1.1	3.48	2.83	2.97	0.2	1	0	0	20.01	0.09	0.11	-0.115507	-0.0727737	-0.320315	0.0369987	0.0233105
41	2015	0	3.48	2.81	2.99	0.2	1	0	0	19.93	0.08	0.11	-0.135507	-0.0527737	-0.320315	0.043405	0.0169042
41	2016	1.95	3.55	3	2.94	0.2	1	0	0	20.02	0.11	0.11	0.054493	-0.102774	-0.320315	-0.0174549	0.03292
41	2017	1.1	3.63	3.13	2.94	0.2	1	0	0	20.4	0.09	0.11	0.184493	-0.102774	-0.320315	-0.0590959	0.03292
41	2018	0.69	3.64	3.13	2.95	0.2	1	0	0	20.38	0.08	0.11	0.184493	-0.0927737	-0.320315	-0.0590959	0.0297168
42	2014	2.08	3.52	2.97	2.9	0.27	0	1	0	25.17	0.04	0.23	0.024493	-0.142774	-0.250315	-0.006131	0.0357384
42	2015	2.4	3.45	2.83	2.92	0.3	0	1	0	24.53	0.01	0.24	-0.115507	-0.122774	-0.220315	0.025448	0.0270489
42	2016	2.83	3.12	2.18	2.87	0.31	0	1	0	24.61	-0.06	0.26	-0.765507	-0.172774	-0.210315	0.160998	0.036337
42	2017	3	3.11	2.74	2.4	0.2	0	1	0	25.25	0.03	0.39	-0.205507	-0.642774	-0.320315	0.065827	0.20589
42	2018	2.08	3.5	2.96	2.89	0.27	0	1	0	25.24	0.04	0.4	0.014493	-0.152774	-0.250315	-0.0036278	0.0382416
43	2014	0	3.35	2.8	2.77	0.2	1	1	1	22.4	0.19	0.39	-0.145507	-0.272774	-0.320315	0.0466081	0.0873736
43	2015	0	3.68	2.91	3.24	0.2	1	1	1	22.39	0.23	0.33	-0.035507	0.197226	-0.320315	0.0113734	-0.0631746
43	2016	0	3.76	3.05	3.26	0.2	1	1	1	22.41	0.16	0.28	0.104493	0.217226	-0.320315	-0.0334707	-0.0695809
43	2017	0.69	3.68	2.86	3.26	0.23	1	1	1	22.73	0.05	0.28	-0.0855072	0.217226	-0.290315	0.024824	-0.0630641
43	2018	0	3.6	2.85	3.15	0.2	1	1	1	25.04	0.26	0.27	-0.0955071	0.107226	-0.320315	0.0305924	-0.0343462
44	2014	1.79	2.75	1.07	2.82	0.2	0	1	1	22.14	-0.14	0.09	-1.87551	-0.222774	-0.320315	0.600753	0.0713578
44	2015	1.1	2.67	0.1	2.85	0.2	0	1	1	21.88	-0.63	0.09	-2.84551	-0.192774	-0.320315	0.911459	0.0617484
44	2016	0	4.35	3.59	3.82	0.21	0	1	1	21.76	0.12	0.12	0.644493	0.777226	-0.310315	-0.199996	-0.241185
44	2017	1.1	2.56	-0.01	2.77	0.25	0	1	1	21.44	-0.4	0.16	-2.95551	-0.272774	-0.270315	0.798918	0.0737349
44	2018	0.69	3.18	2.47	2.78	0.43	0	1	1	21.32	0.03	0.17	-0.475507	-0.262774	-0.0903152	0.0429455	0.0237325
45	2014	2.48	3.46	2.79	2.98	5.4	0	0	1	23.69	0.01	0.18	-0.155507	-0.0627737	4.87969	-0.758826	-0.306316
45	2015	0.69	3.4	2.96	2.68	0.2	0	0	1	23.73	0.02	0.19	0.014493	-0.362774	-0.320315	-0.0046423	0.116202
45	2016	0.69	4.36	3.66	3.76	0.2	0	0	1	23.79	0.01	0.18	0.714493	0.717226	-0.320315	-0.228863	-0.229739
45	2017	1.61	3.63	2.76	3.26	0.23	0	0	1	23.6	-0.01	0.19	-0.185507	0.217226	-0.290315	0.0538555	-0.0630641
45	2018	1.39	3.32	3.02	2.42	0.22	0	0	1	23.7	0.03	0.21	0.0744929	-0.622774	-0.300315	-0.0223714	0.187028
46	2014	1.79	3.76	2.78	3.43	0.25	1	0	0	22.17	0.09	0.14	-0.165507	0.387226	-0.270315	0.0447391	-0.104673
46	2015	0	3.74	2.72	3.43	0.2	1	0	0	22.64	0.06	0.24	-0.225507	0.387226	-0.320315	0.0722333	-0.124035
46	2016	0	3.71	2.78	3.36	0.21	1	0	0	23.57	0.06	0.13	-0.165507	0.317226	-0.310315	0.0513594	-0.0984401
46	2017	0	3.5	2.88	2.97	0.24	1	0	0	24.09	0.07	0.23	-0.0655069	-0.0727737	-0.280315	0.0183626	0.0203996
46	2018	2.08	3.81	3.1	3.3	0.2	1	0	0	24.26	0.16	0.17	0.154493	0.257226	-0.320315	-0.0494864	-0.0823935
47	2014	1.39	3.57	2.95	3.02	0.2	1	0	0	21.24	0.23	0.34	0.004493	-0.0227737	-0.320315	-0.0014392	0.0072948
47	2015	0	3.55	2.95	2.97	0.2	1	0	0	21.54	0.21	0.1	0.004493	-0.0727737	-0.320315	-0.0014392	0.0233105
47	2016	0.69	3.61	3.11	2.93	0.2	1	0	0	21.61	0.22	0.21	0.164493	-0.112774	-0.320315	-0.0526896	0.0361231
47	2017	2.56	3.74	3.3	2.94	0.2	1	0	0	22.08	0.23	0.38	0.354493	-0.102774	-0.320315	-0.113549	0.03292
47	2018	2.48	3.71	3.26	2.95	0.2	1	0	0	22.28	0.24	0.33	0.314493	-0.0927737	-0.320315	-0.100737	0.0297168
48	2014	1.79	3.87	3.3	3.22	0.3	0	0	1	22.95	0.07	0.05	0.354493	0.177226	-0.220315	-0.0781002	-0.0390456
48	2015	1.1	3.52	2.82	3.04	0.2	0	0	1	22.95	0.02	0.05	-0.125507	-0.0027738	-0.320315	0.0402018	0.0008885
48	2016	0.69	3.87	3.32	3.19	0.21	0	0	1	22.86	0.1	0.05	0.374493	0.147226	-0.310315	-0.116211	-0.0456866
48	2017	1.1	4.47	3.95	3.68	0.2	0	0	1	22.88	0.25	0.05	1.00449	0.637226	-0.320315	-0.321754	-0.204113
48	2018	0.69	3.95	3.41	3.25	0.2	0	0	1	22.99	0.22	0.05	0.464493	0.207226	-0.320315	-0.148784	-0.0663777
49	2014	0.71	2.77	1.39	2.77	0.23	1	0	1	20.43	0.09	0.08	-1.55551	-0.272774	-0.290315	0.451587	0.0791904
49	2015	0	3.5	2.92	2.93	0.21	1	0	1	20.51	0.09	0.09	-0.025507	-0.112774	-0.310315	0.0079152	0.0349954
49	2016	0.69	3.49	2.92	2.9	0.3	1	0	1	20.6	0.09	0.1	-0.025507	-0.142774	-0.220315	0.0056196	0.0314552
49	2017	1.39	3.52	2.94	2.94	0.22	1	0	1	20.84	0.1	0.12	-0.005507	-0.102774	-0.300315	0.0016538	0.0308645
49	2018	1.61	3.77	3.34	2.95	0.29	1	0	1	21.12	0.12	0.12	0.394493	-0.0927737	-0.230315	-0.0908577	0.0213672
50	2014	0	3.78	3.22	3.12	0.4	0	1	1	20.54	0.07	0.02	0.274493	0.0772262	-0.120315	-0.0330257	-0.0092915
50	2015	0	3.77	3.38	2.9	0.2	0	1	1	20.93	0.16	0.01	0.434493	-0.142774	-0.320315	-0.139175	0.0457326
50	2016	0	3.67	3.23	2.89	0.2	0	1	1	22.04	0.11	0.01	0.284493	-0.152774	-0.320315	-0.0911274	0.0489357
50	2017	0	3.63	3.2	2.83	0.2	0	1	1	22.14	0.11	0.02	0.254493	-0.212774	-0.320315	-0.081518	0.0681547
50	2018	0	3.71	3.29	2.91	0.2	0	1	1	22.28	0.15	0.07	0.344493	-0.132774	-0.320315	-0.110346	0.0425294
51	2014	0	4.46	3.95	3.64	0.3	1	1	0	23.65	0.42	0.03	1.00449	0.597226	-0.220315	-0.221305	-0.131578
51	2015	0	3.75	3.23	3.04	0.23	1	1	0	23.63	0.39	0.02	0.284493	-0.0027738	-0.290315	-0.0825926	0.0008053
51	2016	0	4.46	3.97	3.63	0.2	1	1	0	23.61	0.48	0.05	1.02449	0.587226	-0.320315	-0.328161	-0.188098
51	2017	0.69	3.66	3.1	3.04	0.2	1	1	0	23.59	0.47	0.06	0.154493	-0.0027738	-0.320315	-0.0494864	0.0008885
51	2018	0	3.71	3.17	3.04	0.22	1	1	0	23.57	0.49	0.07	0.224493	-0.0027738	-0.300315	-0.0674187	0.000833
52	2014	0	3.52	2.86	3.01	0.2	1	0	1	22.41	0.05	0.07	-0.0855072	-0.0327737	-0.320315	0.0273892	0.0104979
52	2015	0	2.76	1.27	2.79	0.2	1	0	1	22.34	-0.36	0.06	-1.67551	-0.252774	-0.320315	0.53669	0.0809673
52	2016	0	4.16	3.68	3.33	0.2	1	0	1	22.21	-0.03	0.07	0.734493	0.287226	-0.320315	-0.235269	-0.0920029
52	2017	0	2.93	1.96	2.74	0.2	1	0	1	22.13	0.14	0.07	-0.985507	-0.302774	-0.320315	0.315673	0.096983
52	2018	0	3.64	3.08	3	0.2	1	0	1	22.11	0.17	0.07	0.134493	-0.0427737	-0.320315	-0.0430801	0.0137011
53	2014	0	3.84	3.29	3.16	0.39	1	1	1	23.39	0.17	0.17	0.344493	0.117226	-0.130315	-0.0448927	-0.0152764
53	2015	0	4.45	3.97	3.6	0.21	1	1	1	23.42	0.2	0.26	1.02449	0.557226	-0.310315	-0.317916	-0.172916
53	2016	0	3.84	3.3	3.15	0.22	1	1	1	23.61	0.21	0.25	0.354493	0.107226	-0.300315	-0.10646	-0.0322017
53	2017	0	3.76	3.18	3.13	0.22	1	1	1	23.71	0.15	0.27	0.234493	0.0872264	-0.300315	-0.0704218	-0.0261954
53	2018	0	3.82	3.26	3.16	0.2	1	1	1	24.03	0.14	0.26	0.314493	0.117226	-0.320315	-0.100737	-0.0375494
54	2014	5.18	3.41	2.91	2.78	0.2	1	1	1	24.27	0.01	0.18	-0.035507	-0.262774	-0.320315	0.0113734	0.0841704
54	2015	4.28	3.47	2.9	2.89	0.2	1	1	1	24.48	0.01	0.18	-0.045507	-0.152774	-0.320315	0.0145766	0.0489357
54	2016	3.22	4.07	3.62	3.23	0.2	1	1	1	24.71	0.01	0.19	0.674493	0.187226	-0.320315	-0.21605	-0.0599714
54	2017	1.95	3.5	2.78	3.04	0.32	1	1	1	24.86	0	0.19	-0.165507	-0.0027738	-0.200315	0.0331536	0.0005556
54	2018	3.71	2.85	1.61	2.8	0.22	1	1	1	24.8	-0.09	0.2	-1.33551	-0.242774	-0.300315	0.401073	0.0729086
55	2014	0.69	4.51	4.01	3.68	2.79	1	0	1	23.55	0.2	0.13	1.06449	0.637226	2.26968	2.41606	1.4463
55	2015	1.39	3.7	3.13	3.06	0.4	1	0	1	23.94	0.22	0.12	0.184493	0.0172262	-0.120315	-0.0221973	-0.0020726
55	2016	1.1	4.58	4.04	3.8	0.32	1	0	1	24.12	0.24	0.12	1.09449	0.757226	-0.200315	-0.219244	-0.151684
55	2017	1.95	3.87	3.42	3.06	0.43	1	0	1	24.18	0.2	0.13	0.474493	0.0172262	-0.0903152	-0.0428539	-0.0015558
55	2018	1.39	3.91	3.42	3.14	2.02	1	0	1	24.26	0.25	0.13	0.474493	0.0972264	1.49968	0.71159	0.145809
56	2014	0	3.82	3.23	3.19	0.2	0	1	1	22.51	0.19	0.2	0.284493	0.147226	-0.320315	-0.0911274	-0.0471588
56	2015	0	3.9	3.35	3.2	0.2	0	1	1	22.51	0.29	0.21	0.404493	0.157226	-0.320315	-0.129565	-0.050362
56	2016	0	3.82	3.26	3.17	0.2	0	1	1	22.75	0.22	0.15	0.314493	0.127226	-0.320315	-0.100737	-0.0407525
56	2017	1.1	3.23	2.51	2.83	0.22	0	1	1	22.71	0.01	0.15	-0.435507	-0.212774	-0.300315	0.130789	0.0638992
56	2018	0	3.55	2.99	2.93	0.27	0	1	1	22.75	0.08	0.19	0.044493	-0.112774	-0.250315	-0.0111373	0.028229
57	2014	1.1	3.74	3.22	3.04	0.34	0	1	0	24.15	0.22	0.25	0.274493	-0.0027738	-0.180315	-0.0494952	0.0005002
57	2015	0.69	4.43	3.88	3.68	0.22	0	1	0	24.16	0.18	0.25	0.934493	0.637226	-0.300315	-0.280642	-0.191369
57	2016	0.69	4.45	3.91	3.68	0.21	0	1	0	24.19	0.3	0.28	0.964493	0.637226	-0.310315	-0.299297	-0.197741
57	2017	1.1	3.72	3.18	3.04	0.21	0	1	0	24.25	0.31	0.3	0.234493	-0.0027738	-0.310315	-0.0727667	0.0008607
57	2018	0	3.72	3.19	3.04	0.21	0	1	0	24.22	0.36	0.3	0.244493	-0.0027738	-0.310315	-0.0758699	0.0008607
58	2014	2.48	3.6	3.09	2.93	0.2	1	0	0	21.82	0.16	0.26	0.144493	-0.112774	-0.320315	-0.0462833	0.0361231
58	2015	3.56	3.63	3.05	3.03	0.2	1	0	0	21.91	0.12	0.34	0.104493	-0.0127738	-0.320315	-0.0334707	0.0040916
58	2016	4.03	3.58	3	2.99	0.22	1	0	0	22.21	0.12	0.23	0.054493	-0.0527737	-0.300315	-0.0163651	0.0158487
58	2017	1.79	3.55	2.91	3.03	0.23	1	0	0	22.51	0.12	0.19	-0.035507	-0.0127738	-0.290315	0.0103082	0.0037084
58	2018	4.69	3.67	3.08	3.06	0.23	1	0	0	22.86	0.12	0.16	0.134493	0.0172262	-0.290315	-0.0390453	-0.005001
59	2014	0	3.75	3.07	3.22	0.36	1	1	0	23.64	0.26	0.16	0.124493	0.177226	-0.160315	-0.0199581	-0.0284121
59	2015	0	3.92	3.28	3.33	0.2	1	1	0	23.75	0.69	0.26	0.334493	0.287226	-0.320315	-0.107143	-0.0920029
59	2016	0	3.88	3.15	3.38	0.2	1	1	0	24	0.26	0.18	0.204493	0.337226	-0.320315	-0.0655022	-0.108019
59	2017	0	3.98	3.32	3.39	0.2	1	1	0	24.03	0.26	0.17	0.374493	0.347226	-0.320315	-0.119956	-0.111222
59	2018	0	3.84	2.98	3.43	0.2	1	1	0	24.11	0.22	0.14	0.034493	0.387226	-0.320315	-0.0110486	-0.124035
60	2014	5.81	3.85	3.4	3.06	85.6	1	1	0	25.77	0.12	0.09	0.454493	0.0172262	85.0797	38.6681	1.4656
60	2015	5.03	4.51	4.07	3.6	0.84	1	1	0	25.81	0.15	0.1	1.12449	0.557226	0.319685	0.359483	0.178137
60	2016	5.4	4.55	4.06	3.71	1.03	1	1	0	25.93	0.17	0.11	1.11449	0.667226	0.509685	0.56804	0.340075
60	2017	7.15	3.69	3.1	3.08	30.31	1	1	0	26.09	0.18	0.11	0.154493	0.0372262	29.7897	4.60229	1.10896
60	2018	6.37	3.89	3.42	3.11	12.14	1	1	0	26.25	0.16	0.13	0.474493	0.0672262	11.6197	5.51346	0.781147
61	2014	0	4.47	4	3.6	0.28	1	0	0	23.71	0.16	0.08	1.05449	0.557226	-0.240315	-0.253411	-0.13391
61	2015	0	3.88	3.06	3.43	1.23	1	0	0	23.71	0.1	0.16	0.114493	0.387226	0.709685	0.0812539	0.274809
61	2016	0	4.37	3.82	3.61	0.34	1	0	0	23.71	0.1	0.16	0.874493	0.567226	-0.180315	-0.157684	-0.102279
61	2017	0	3.92	3.16	3.43	0.86	1	0	0	23.76	0.16	0.22	0.214493	0.387226	0.339685	0.07286	0.131535
61	2018	0	3.95	3.22	3.43	0.24	1	0	0	23.92	0.16	0.23	0.274493	0.387226	-0.280315	-0.0769445	-0.108545
62	2014	0	3.09	2.4	2.7	0.2	0	1	1	22.54	-0.13	0.42	-0.545507	-0.342774	-0.320315	0.174734	0.109796
62	2015	0	3.54	2.83	3.07	0.2	0	1	1	22.59	0.1	0.16	-0.115507	0.0272262	-0.320315	0.0369987	-0.008721
62	2016	0	3.67	3.05	3.09	0.2	0	1	1	22.8	0.14	0.16	0.104493	0.0472262	-0.320315	-0.0334707	-0.0151273
62	2017	0	3.71	3.14	3.09	0.2	0	1	1	22.76	0.16	0.17	0.194493	0.0472262	-0.320315	-0.0622991	-0.0151273
62	2018	0	3.81	3.21	3.19	0.2	0	1	1	22.8	0.14	0.17	0.264493	0.147226	-0.320315	-0.0847211	-0.0471588
63	2014	1.1	3.44	2.91	2.81	0.2	1	0	0	21.85	0.05	0.13	-0.035507	-0.232774	-0.320315	0.0113734	0.074561
63	2015	0.69	3.35	2.86	2.71	0.2	1	0	0	21.82	0.01	0.15	-0.0855072	-0.332774	-0.320315	0.0273892	0.106593
63	2016	0.69	2.79	1.96	2.58	0.22	1	0	0	21.74	-0.14	0.16	-0.985507	-0.462774	-0.300315	0.295963	0.138978
63	2017	0	3.14	2.3	2.84	0.2	1	0	0	21.74	0.04	0.09	-0.645507	-0.202774	-0.320315	0.206766	0.0649515
63	2018	0.69	3.28	2.61	2.82	0.64	1	0	0	21.76	0.22	0.14	-0.335507	-0.222774	0.119685	-0.0401551	-0.0266626
64	2014	0	4.42	3.92	3.6	0.45	0	0	1	24.35	0.29	0.09	0.974493	0.557226	-0.0703152	-0.0685217	-0.0391815
64	2015	0	3.39	2.59	3.02	0.4	0	0	1	24.43	0.06	0.09	-0.355507	-0.0227737	-0.120315	0.0427729	0.00274
64	2016	1.79	4.22	3.67	3.5	0.2	0	0	1	24.49	0.06	0.07	0.724493	0.457226	-0.320315	-0.232066	-0.146456
64	2017	1.1	3.6	2.97	3.04	0.23	0	0	1	24.53	0.11	0.05	0.024493	-0.0027738	-0.290315	-0.0071107	0.0008053
64	2018	1.79	3.76	3.26	3.04	0.2	0	0	1	24.6	0.18	0.06	0.314493	-0.0027738	-0.320315	-0.100737	0.0008885
65	2014	0.69	3.29	2.58	2.87	0.2	0	0	1	21.13	0.1	0.23	-0.365507	-0.172774	-0.320315	0.117078	0.0553421
65	2015	0	3.63	2.87	3.18	0.2	0	0	1	25.05	0.03	0	-0.0755072	0.137226	-0.320315	0.0241861	-0.0439557
65	2016	1.39	3.8	3.19	3.19	0.2	0	0	1	25.44	0.03	0.04	0.244493	0.147226	-0.320315	-0.0783148	-0.0471588
65	2017	0	3.78	3.17	3.18	0.3	0	0	1	25.63	0.04	0	0.224493	0.137226	-0.220315	-0.0494592	-0.030233
65	2018	0.69	3.77	3.06	3.26	0.2	0	0	1	25.68	0.03	0.02	0.114493	0.217226	-0.320315	-0.0366738	-0.0695809
66	2014	0	3.55	2.94	2.98	0.2	1	1	1	21.43	0.05	0.32	-0.005507	-0.0627737	-0.320315	0.001764	0.0201074
66	2015	0	3.7	3.16	3.04	0.2	1	1	1	21.52	0.21	0.32	0.214493	-0.0027738	-0.320315	-0.0687054	0.0008885
66	2016	1.1	3.73	3.34	2.86	0.2	1	1	1	21.61	0.36	0.32	0.394493	-0.182774	-0.320315	-0.126362	0.0585452
66	2017	0	3.62	3.12	2.93	0.24	1	1	1	21.66	0.15	0.31	0.174493	-0.112774	-0.280315	-0.048913	0.0316122
66	2018	0	3.6	3.05	2.96	0.2	1	1	1	21.7	0.08	0.28	0.104493	-0.0827737	-0.320315	-0.0334707	0.0265137
67	2014	0	3.84	3.29	3.17	0.29	1	1	1	23.33	0.11	0.11	0.344493	0.127226	-0.230315	-0.0793419	-0.0293022
67	2015	0	3.87	3.31	3.2	0.21	1	1	1	24.27	0.11	0.12	0.364493	0.157226	-0.310315	-0.113108	-0.0487897
67	2016	0	3.79	3.1	3.26	0.22	1	1	1	24.29	0.07	0.13	0.154493	0.217226	-0.300315	-0.0463965	-0.0652363
67	2017	2.08	3.78	3.08	3.26	0.22	1	1	1	24.38	0.05	0.13	0.134493	0.217226	-0.300315	-0.0403902	-0.0652363
67	2018	2.71	3.76	3.06	3.25	0.2	1	1	1	24.37	0.04	0.14	0.114493	0.207226	-0.320315	-0.0366738	-0.0663777
68	2014	1.39	3.47	2.76	3.01	0.2	1	1	0	23.62	0.2	0.31	-0.185507	-0.0327737	-0.320315	0.0594207	0.0104979
68	2015	1.39	3.45	2.71	3.02	0.2	1	1	0	23.71	0.15	0.32	-0.235507	-0.0227737	-0.320315	0.0754365	0.0072948
68	2016	1.1	3.52	2.87	3.01	0.2	1	1	0	23.77	0.13	0.34	-0.0755072	-0.0327737	-0.320315	0.0241861	0.0104979
68	2017	0.69	3.56	2.93	3.02	0.2	1	1	0	23.82	0.13	0.34	-0.015507	-0.0227737	-0.320315	0.0049671	0.0072948
68	2018	1.79	3.62	3.02	3.04	0.21	1	1	0	23.95	0.14	0.3	0.0744929	-0.0027738	-0.310315	-0.0231163	0.0008607
69	2014	0.69	4.42	3.93	3.58	0.35	0	1	1	21.78	0.02	0.33	0.984493	0.537226	-0.170315	-0.167674	-0.0914978
69	2015	0.69	3.58	3	2.98	0.2	0	1	1	21.91	0.01	0.31	0.054493	-0.0627737	-0.320315	-0.0174549	0.0201074
69	2016	0.69	4.38	3.87	3.57	0.28	0	1	1	21.96	0.01	0.31	0.924493	0.527226	-0.240315	-0.22217	-0.1267
69	2017	0.69	3.62	3.11	2.94	0.2	0	1	1	22.38	0.01	0.31	0.164493	-0.102774	-0.320315	-0.0526896	0.03292
69	2018	1.1	3.66	3.19	2.92	0.31	0	1	1	22.52	0.01	0.3	0.244493	-0.122774	-0.210315	-0.0514206	0.0258212
70	2014	0	3.55	2.54	3.26	0.2	0	0	1	22.24	0.02	0.01	-0.405507	0.217226	-0.320315	0.12989	-0.0695809
70	2015	0.69	3.52	2.47	3.26	0.2	0	0	1	22.49	0.02	0.11	-0.475507	0.217226	-0.320315	0.152312	-0.0695809
70	2016	0	3.4	2.52	3.07	0.23	0	0	1	22.75	0.05	0.03	-0.425507	0.0272262	-0.290315	0.123531	-0.0079042
70	2017	0.69	3.51	2.81	3.03	0.28	0	0	1	22.76	0.06	0.11	-0.135507	-0.0127738	-0.240315	0.0325644	0.0030697
70	2018	0.69	3.61	3.02	3.02	0.23	0	0	1	22.83	0.05	0.11	0.0744929	-0.0227737	-0.290315	-0.0216264	0.0066116
71	2014	0.69	3.74	3	3.26	0.4	0	1	1	22.95	0.06	0.09	0.054493	0.217226	-0.120315	-0.0065563	-0.0261356
71	2015	0	3.85	3.23	3.25	0.2	0	1	1	22.95	0.15	0.09	0.284493	0.207226	-0.320315	-0.0911274	-0.0663777
71	2016	0.69	4.33	3.86	3.47	0.2	0	1	1	23.12	0.05	0.08	0.914493	0.427226	-0.320315	-0.292926	-0.136847
71	2017	1.95	3.66	2.87	3.24	0.2	0	1	1	23.27	0.01	0.08	-0.0755072	0.197226	-0.320315	0.0241861	-0.0631746
71	2018	0.69	3.65	2.81	3.26	0.2	0	1	1	23.39	0.01	0.08	-0.135507	0.217226	-0.320315	0.043405	-0.0695809
72	2014	0.69	3.71	3.13	3.09	0.33	0	1	1	23.82	0.2	0.42	0.184493	0.0472262	-0.190315	-0.0351118	-0.0089879
72	2015	0	3.79	3.27	3.09	0.2	0	1	1	24.49	0.46	0.36	0.324493	0.0472262	-0.320315	-0.10394	-0.0151273
72	2016	0	3.75	3.2	3.09	0.2	0	1	1	24.4	0.41	0.38	0.254493	0.0472262	-0.320315	-0.081518	-0.0151273
72	2017	0.69	3.79	3.24	3.13	0.2	0	1	1	24.6	0.35	0.3	0.294493	0.0872264	-0.320315	-0.0943306	-0.0279399
72	2018	1.61	3.81	3.22	3.17	0.2	0	1	1	24.55	0.35	0.31	0.274493	0.127226	-0.320315	-0.0879243	-0.0407525
73	2014	0	3.69	2.95	3.21	0.35	0	0	1	21.22	0.39	0.06	0.004493	0.167226	-0.170315	-0.0007652	-0.0284812
73	2015	0	3.71	2.96	3.25	0.2	0	0	1	21.38	0.32	0.14	0.014493	0.207226	-0.320315	-0.0046423	-0.0663777
73	2016	0	3.73	2.98	3.26	0.2	0	0	1	21.39	0.26	0.17	0.034493	0.217226	-0.320315	-0.0110486	-0.0695809
73	2017	0	3.86	3.23	3.26	0.2	0	0	1	21.59	0.4	0.15	0.284493	0.217226	-0.320315	-0.0911274	-0.0695809
73	2018	0	3.77	3.05	3.27	0.2	0	0	1	21.69	0.39	0.24	0.104493	0.227226	-0.320315	-0.0334707	-0.072784
74	2014	4.06	3.81	3.23	3.17	0.32	0	1	1	26.23	0.19	0.1	0.284493	0.127226	-0.200315	-0.0569883	-0.0254854
74	2015	0	3.82	3.17	3.25	0.23	0	1	1	26.28	0.18	0.06	0.224493	0.207226	-0.290315	-0.0651737	-0.0601609
74	2016	0	4.41	3.93	3.56	0.2	0	1	1	26.33	0.16	0.06	0.984493	0.517226	-0.320315	-0.315348	-0.165675
74	2017	0	3.71	2.94	3.26	0.2	0	1	1	26.34	0.06	0.07	-0.005507	0.217226	-0.320315	0.001764	-0.0695809
74	2018	0.69	3.68	2.87	3.26	0.2	0	1	1	26.33	0.05	0.1	-0.0755072	0.217226	-0.320315	0.0241861	-0.0695809
75	2014	0	3.12	2.57	2.61	0.2	1	1	1	23.06	-0.05	0.52	-0.375507	-0.432774	-0.320315	0.120281	0.138624
75	2015	1.39	3.56	2.9	3.04	0.2	1	1	1	23.12	0.04	0.54	-0.045507	-0.0027738	-0.320315	0.0145766	0.0008885
75	2016	2.08	3.29	2.33	3.03	0.2	1	1	1	23.13	0.04	0.55	-0.615507	-0.0127738	-0.320315	0.197156	0.0040916
75	2017	1.39	3.3	2.31	3.04	0.2	1	1	1	22.99	0.04	0.57	-0.635507	-0.0027738	-0.320315	0.203563	0.0008885
75	2018	2.48	3.31	2.39	3.02	0.27	1	1	1	22.94	0.05	0.57	-0.555507	-0.0227737	-0.250315	0.139052	0.0057006
76	2014	0	4.51	3.97	3.74	0.3	1	1	1	24.27	0.01	0	1.02449	0.697226	-0.220315	-0.225711	-0.15361
76	2015	0	3.77	3.06	3.26	0.2	1	1	1	24.08	0.01	0	0.114493	0.217226	-0.320315	-0.0366738	-0.0695809
76	2016	0	4.42	3.92	3.61	0.22	1	1	1	23.82	0.02	0	0.974493	0.567226	-0.300315	-0.292655	-0.170347
76	2017	0	3.78	3.08	3.26	0.22	1	1	1	23.98	0.02	0	0.134493	0.217226	-0.300315	-0.0403902	-0.0652363
76	2018	0	3.8	3.11	3.26	0.25	1	1	1	23.94	0.02	0	0.164493	0.217226	-0.270315	-0.0444649	-0.0587196
77	2014	0	3.79	3.39	2.92	0.31	1	1	1	25.87	0.33	0.21	0.444493	-0.122774	-0.210315	-0.0934836	0.0258212
77	2015	0	3.79	3.38	2.94	0.2	1	1	1	25.94	0.35	0.21	0.434493	-0.102774	-0.320315	-0.139175	0.03292
77	2016	0	4.41	4.01	3.44	0.2	1	1	1	26.04	0.3	0.23	1.06449	0.397226	-0.320315	-0.340973	-0.127238
77	2017	0	3.73	3.21	3.03	0.33	1	1	1	26.06	0.24	0.24	0.264493	-0.0127738	-0.190315	-0.050337	0.002431
77	2018	0	3.8	3.29	3.08	0.2	1	1	1	26.12	0.24	0.12	0.344493	0.0372262	-0.320315	-0.110346	-0.0119241
78	2014	0.69	3.83	3.04	3.37	0.2	0	1	1	23.38	0.11	0.3	0.0944929	0.327226	-0.320315	-0.0302675	-0.104816
78	2015	1.1	4.02	3.35	3.43	0.2	0	1	1	23.6	0.11	0.17	0.404493	0.387226	-0.320315	-0.129565	-0.124035
78	2016	0.69	3.82	2.93	3.43	0.21	0	1	1	23.79	0.07	0.21	-0.015507	0.387226	-0.310315	0.0048121	-0.120162
78	2017	0	3.74	2.72	3.43	0.2	0	1	1	23.97	0	0.2	-0.225507	0.387226	-0.320315	0.0722333	-0.124035
78	2018	0	3.77	2.79	3.43	0.36	0	1	1	24.09	0.01	0.16	-0.155507	0.387226	-0.160315	0.0249301	-0.0620783
79	2014	1.1	3.8	3.36	2.99	0.33	0	1	1	25.35	0.24	0.17	0.414493	-0.0527737	-0.190315	-0.0788843	0.0100436
79	2015	0	4.47	3.99	3.61	0.4	0	1	1	25.38	0.2	0.2	1.04449	0.567226	-0.120315	-0.125668	-0.0682459
79	2016	0	4.45	3.96	3.61	0.24	0	1	1	25.42	0.21	0.21	1.01449	0.567226	-0.280315	-0.284378	-0.159002
79	2017	1.1	3.83	3.4	3.01	0.25	0	1	1	25.42	0.28	0.22	0.454493	-0.0327737	-0.270315	-0.122856	0.0088592
79	2018	2.3	3.85	3.41	3.03	0.31	0	1	1	25.73	0.31	0.22	0.464493	-0.0127738	-0.210315	-0.0976899	0.0026865
80	2014	0	3.54	2.92	3	0.2	1	1	0	21.91	0.21	0.21	-0.025507	-0.0427737	-0.320315	0.0081703	0.0137011
80	2015	0.69	2.81	1.94	2.61	0.2	1	1	0	21.86	-0.94	0.23	-1.00551	-0.432774	-0.320315	0.322079	0.138624
80	2016	0.69	3.58	2.96	3.03	0.2	1	1	0	21.86	0.24	0.17	0.014493	-0.0127738	-0.320315	-0.0046423	0.0040916
80	2017	0	3.59	2.95	3.04	0.21	1	1	0	21.88	0.22	0.08	0.004493	-0.0027738	-0.310315	-0.0013942	0.0008607
80	2018	0	3.78	3.31	3.01	0.2	1	1	0	21.91	0.46	0.1	0.364493	-0.0327737	-0.320315	-0.116753	0.0104979
81	2014	0.69	3.65	3.27	2.78	0.2	1	0	1	22.53	0.24	0.08	0.324493	-0.262774	-0.320315	-0.10394	0.0841704
81	2015	0.69	4.17	3.55	3.53	0.2	1	0	1	22.48	0.01	0.08	0.604493	0.487226	-0.320315	-0.193628	-0.156066
81	2016	0	3.16	2.03	3	0.25	1	0	1	22.58	-0.4	0.06	-0.915507	-0.0427737	-0.270315	0.247475	0.0115624
81	2017	0	3.47	2.72	3.04	0.23	1	0	1	22.77	0.03	0.05	-0.225507	-0.0027738	-0.290315	0.0654681	0.0008053
81	2018	0	3.02	1.86	2.89	0.21	1	0	1	22.68	-0.61	0.05	-1.08551	-0.152774	-0.310315	0.336849	0.047408
82	2014	1.1	4.4	3.73	3.77	0.35	1	1	0	23.23	0	0.03	0.784493	0.727226	-0.170315	-0.133611	-0.123858
82	2015	0.69	2.89	1.51	2.87	0.22	1	1	0	23.28	-0.12	0.04	-1.43551	-0.172774	-0.300315	0.431105	0.0518866
82	2016	0	4.26	3.64	3.6	0.23	1	1	0	23.34	0.01	0.03	0.694493	0.557226	-0.290315	-0.201622	-0.161771
82	2017	0.69	2.92	2.21	2.6	0.2	1	1	0	23.32	-0.02	0.06	-0.735507	-0.442774	-0.320315	0.235594	0.141827
82	2018	0.69	2.57	2.4	1.79	0.22	1	1	0	23.43	0.02	0.08	-0.545507	-1.25277	-0.300315	0.163824	0.376227
83	2014	0.69	3.39	2.78	2.86	0.2	1	1	0	20.89	0.41	0.12	-0.165507	-0.182774	-0.320315	0.0530144	0.0585452
83	2015	0.69	3.43	2.76	2.95	0.2	1	1	0	21.24	0.36	0.11	-0.185507	-0.0927737	-0.320315	0.0594207	0.0297168
83	2016	1.79	3.63	3.17	2.9	0.2	1	1	0	21.28	0.33	0.18	0.224493	-0.142774	-0.320315	-0.0719085	0.0457326
83	2017	1.1	3.57	3.06	2.9	0.21	1	1	0	21.42	0.32	0.2	0.114493	-0.142774	-0.310315	-0.0355289	0.0443048
83	2018	0.69	3.63	3.09	2.99	0.21	1	1	0	21.89	0.3	0.14	0.144493	-0.0527737	-0.310315	-0.0448383	0.0163765
84	2014	0	3.63	3.05	3.02	0.2	1	0	1	21.49	0.24	0.23	0.104493	-0.0227737	-0.320315	-0.0334707	0.0072948
84	2015	0	3.67	3.05	3.08	0.2	1	0	1	21.59	0.26	0.25	0.104493	0.0372262	-0.320315	-0.0334707	-0.0119241
84	2016	0	3.8	3.32	3.04	0.2	1	0	1	22.39	0.28	0.48	0.374493	-0.0027738	-0.320315	-0.119956	0.0008885
84	2017	0	3.84	3.34	3.1	0.2	1	0	1	22.59	0.22	0.34	0.394493	0.0572262	-0.320315	-0.126362	-0.0183304
84	2018	0.69	3.84	3.37	3.07	0.2	1	0	1	22.58	0.15	0.31	0.424493	0.0272262	-0.320315	-0.135971	-0.008721
85	2014	3.04	3.84	3.45	2.94	0.37	1	1	1	24.16	0.23	0.38	0.504493	-0.102774	-0.150315	-0.0758329	0.0154484
85	2015	1.61	4.46	4	3.58	0.2	1	1	1	24.17	0.25	0.43	1.05449	0.537226	-0.320315	-0.33777	-0.172082
85	2016	1.95	4.42	3.92	3.59	0.2	1	1	1	24.12	0.13	0.43	0.974493	0.547226	-0.320315	-0.312145	-0.175285
85	2017	1.79	3.59	3.01	3	0.2	1	1	1	24.07	0.06	0.43	0.0644929	-0.0427737	-0.320315	-0.0206581	0.0137011
85	2018	2.48	3.51	2.8	3.04	0.28	1	1	1	24.13	0.01	0.41	-0.145507	-0.0027738	-0.240315	0.0349676	0.0006666
86	2014	1.61	3.67	3.1	3.04	0.2	1	0	1	22.96	0.04	0.17	0.154493	-0.0027738	-0.320315	-0.0494864	0.0008885
86	2015	0.69	3.22	2.89	2.4	0.2	1	0	1	22.93	-0.02	0.16	-0.0555069	-0.642774	-0.320315	0.0177797	0.20589
86	2016	0	3.24	2.92	2.4	0.2	1	0	1	22.82	0	0.13	-0.025507	-0.642774	-0.320315	0.0081703	0.20589
86	2017	2.08	3.49	2.75	3.04	0.25	1	0	1	23.01	0.01	0.08	-0.195507	-0.0027738	-0.270315	0.0528485	0.0007498
86	2018	0	3.58	3.02	2.97	0.2	1	0	1	23	0.02	0.02	0.0744929	-0.0727737	-0.320315	-0.0238612	0.0233105
87	2014	0.69	3.53	2.98	2.91	0.2	1	0	1	21.07	0.07	0.11	0.034493	-0.132774	-0.320315	-0.0110486	0.0425294
87	2015	1.39	3.38	2.73	2.88	0.2	1	0	1	21.12	0.04	0.11	-0.215507	-0.162774	-0.320315	0.0690302	0.0521389
87	2016	0.69	3.23	2.67	2.69	0.23	1	0	1	21.31	0.02	0.11	-0.275507	-0.352774	-0.290315	0.0799838	0.102416
87	2017	1.1	3.16	2.11	2.96	0.23	1	0	1	21.35	-0.09	0.1	-0.835507	-0.0827737	-0.290315	0.24256	0.0240305
87	2018	1.79	3.43	2.63	3.04	2.44	1	0	1	21.55	0.03	0.11	-0.315507	-0.0027738	1.91969	-0.605674	-0.0053247
88	2014	1.1	3.79	3.15	3.21	0.34	1	1	0	23.12	0.19	0.14	0.204493	0.167226	-0.180315	-0.0368732	-0.0301534
88	2015	1.79	4.45	3.99	3.56	0.2	1	1	0	23.24	0.17	0.13	1.04449	0.517226	-0.320315	-0.334567	-0.165675
88	2016	2.2	4.4	3.9	3.59	0.2	1	1	0	23.31	0.2	0.17	0.954493	0.547226	-0.320315	-0.305739	-0.175285
88	2017	1.1	3.85	3.27	3.2	0.2	1	1	0	23.37	0.21	0.19	0.324493	0.157226	-0.320315	-0.10394	-0.050362
88	2018	1.95	3.84	3.24	3.21	0.21	1	1	0	23.53	0.23	0.18	0.294493	0.167226	-0.310315	-0.0913856	-0.0518929
89	2014	0.69	3.46	2.87	2.89	0.2	1	0	1	21.7	0.05	0.14	-0.0755072	-0.152774	-0.320315	0.0241861	0.0489357
89	2015	0	3.56	3.07	2.87	0.2	1	0	1	21.92	0.05	0.12	0.124493	-0.172774	-0.320315	-0.039877	0.0553421
89	2016	1.1	3.22	2.4	2.89	0.28	1	0	1	22.1	0.05	0.12	-0.545507	-0.152774	-0.240315	0.131094	0.0367138
89	2017	1.39	3.36	2.61	2.95	0.21	1	0	1	22.3	0.04	0.11	-0.335507	-0.0927737	-0.310315	0.104113	0.0287891
89	2018	1.1	3.43	2.8	2.91	0.64	1	0	1	22.46	0.03	0.14	-0.145507	-0.132774	0.119685	-0.017415	-0.015891
90	2014	0	3.36	2.46	3.04	0.2	1	1	1	22.67	0	0.1	-0.485507	-0.0027738	-0.320315	0.155515	0.0008885
90	2015	0	2.68	1.01	2.76	0.2	1	1	1	23.95	-0.08	0.08	-1.93551	-0.282774	-0.320315	0.619972	0.0905767
90	2016	0	3.32	2.69	2.84	0.27	1	1	1	23.96	0.04	0.09	-0.255507	-0.202774	-0.250315	0.0639573	0.0507574
90	2017	0	3.53	2.94	2.96	0.2	1	1	1	23.92	0.08	0.16	-0.005507	-0.0827737	-0.320315	0.001764	0.0265137
90	2018	0	3.68	3.12	3.04	0.2	1	1	1	23.97	0.1	0.28	0.174493	-0.0027738	-0.320315	-0.0558927	0.0008885
91	2014	1.79	3.52	2.9	2.98	0.2	1	0	0	22.6	0.02	0.15	-0.045507	-0.0627737	-0.320315	0.0145766	0.0201074
91	2015	0.69	3.56	2.97	2.99	0.2	1	0	0	22.58	0.05	0.14	0.024493	-0.0527737	-0.320315	-0.0078455	0.0169042
91	2016	1.39	3.66	3.17	2.95	0.2	1	0	0	22.56	0.12	0.15	0.224493	-0.0927737	-0.320315	-0.0719085	0.0297168
91	2017	1.1	3.76	3.32	2.95	0.2	1	0	0	22.66	0.2	0.16	0.374493	-0.0927737	-0.320315	-0.119956	0.0297168
91	2018	1.79	3.71	3.25	2.95	0.23	1	0	0	22.79	0.11	0.17	0.304493	-0.0927737	-0.290315	-0.0883989	0.0269336
92	2014	0.69	3.34	2.86	2.68	0.2	1	1	1	23.38	0.03	0.08	-0.0855072	-0.362774	-0.320315	0.0273892	0.116202
92	2015	0.69	3.07	2.68	2.4	0.2	1	1	1	23.71	0.01	0.09	-0.265507	-0.642774	-0.320315	0.0850459	0.20589
92	2016	1.61	4.09	3.43	3.5	0.2	1	1	1	23.73	0.02	0.09	0.484493	0.457226	-0.320315	-0.155191	-0.146456
92	2017	2.3	3.7	3.18	3.02	0.2	1	1	1	23.75	0.17	0.08	0.234493	-0.0227737	-0.320315	-0.0751117	0.0072948
92	2018	2.2	3.78	3.29	3.04	0.2	1	1	1	23.76	0.2	0.05	0.344493	-0.0027738	-0.320315	-0.110346	0.0008885
93	2014	1.1	3.52	3	2.86	0.2	1	0	0	20.95	0.37	0.3	0.054493	-0.182774	-0.320315	-0.0174549	0.0585452
93	2015	1.39	3.56	3.03	2.91	0.2	1	0	0	21.22	0.4	0.31	0.0844929	-0.132774	-0.320315	-0.0270644	0.0425294
93	2016	2.64	3.65	3.22	2.86	0.2	1	0	0	21.32	0.35	0.37	0.274493	-0.182774	-0.320315	-0.0879243	0.0585452
93	2017	0.69	3.73	3.33	2.87	0.2	1	0	0	21.76	0.29	0.32	0.384493	-0.172774	-0.320315	-0.123159	0.0553421
93	2018	2.56	3.51	3.03	2.82	0.2	1	0	0	22.02	0.09	0.34	0.0844929	-0.222774	-0.320315	-0.0270644	0.0713578
94	2014	2.08	3.34	2.49	3	0.2	1	1	1	25.86	0.01	0.07	-0.455507	-0.0427737	-0.320315	0.145906	0.0137011
94	2015	3.4	3.44	2.66	3.04	0.22	1	1	1	25.91	0.01	0.07	-0.285507	-0.0027738	-0.300315	0.0857421	0.000833
94	2016	1.95	4.41	3.79	3.74	0.21	1	1	1	25.95	0.02	0.11	0.844493	0.697226	-0.310315	-0.262059	-0.21636
94	2017	4.04	3.58	2.93	3.04	0.25	1	1	1	25.97	0.03	0.1	-0.015507	-0.0027738	-0.270315	0.0041918	0.0007498
94	2018	4.25	3.6	3.02	3	0.2	1	1	1	26.06	0.04	0.08	0.0744929	-0.0427737	-0.320315	-0.0238612	0.0137011
95	2014	0	3.57	2.95	3.02	0.2	0	1	0	21.72	0.07	0.05	0.004493	-0.0227737	-0.320315	-0.0014392	0.0072948
95	2015	0.69	4.41	3.89	3.63	0.2	0	1	0	21.7	0.08	0.05	0.944493	0.587226	-0.320315	-0.302536	-0.188098
95	2016	0	4.35	3.77	3.63	0.2	0	1	0	21.72	0.09	0.05	0.824493	0.587226	-0.320315	-0.264098	-0.188098
95	2017	0	3.6	2.99	3.04	0.2	0	1	0	21.72	0.09	0.05	0.044493	-0.0027738	-0.320315	-0.0142518	0.0008885
95	2018	1.39	3.54	2.86	3.04	1.6	0	1	0	21.73	0.06	0.04	-0.0855072	-0.0027738	1.07969	-0.0923208	-0.0029948
96	2014	1.79	3.34	2.64	2.91	0.2	0	1	1	23.35	0.01	0.07	-0.305507	-0.132774	-0.320315	0.0978585	0.0425294
96	2015	0.69	2.72	1.16	2.77	0.2	0	1	1	23.29	-0.35	0.06	-1.78551	-0.272774	-0.320315	0.571925	0.0873736
96	2016	1.95	3.3	2.56	2.9	0.2	0	1	1	23.33	0.01	0.07	-0.385507	-0.142774	-0.320315	0.123484	0.0457326
96	2017	1.39	3.78	3.38	2.9	0.2	0	1	1	23.38	0.19	0.08	0.434493	-0.142774	-0.320315	-0.139175	0.0457326
96	2018	1.79	3.83	3.38	3.04	0.22	0	1	1	23.39	0.27	0.07	0.434493	-0.0027738	-0.300315	-0.130485	0.000833
97	2014	0	3.61	2.72	3.26	0.2	0	1	1	20.5	0.07	0.09	-0.225507	0.217226	-0.320315	0.0722333	-0.0695809
97	2015	0	2.96	2.23	2.64	0.2	0	1	1	23.61	-0.07	0.09	-0.715507	-0.402774	-0.320315	0.229188	0.129015
97	2016	0	3.68	2.94	3.2	0.2	0	1	1	23.53	0.03	0.09	-0.005507	0.157226	-0.320315	0.001764	-0.050362
97	2017	0	3.72	3.16	3.07	0.2	0	1	1	23.54	0.07	0.09	0.214493	0.0272262	-0.320315	-0.0687054	-0.008721
97	2018	0	3.67	2.85	3.26	0.2	0	1	1	23.45	0.02	0.1	-0.0955071	0.217226	-0.320315	0.0305924	-0.0695809
98	2014	0	3.64	3.18	2.91	0.2	1	0	1	21.52	0.29	0.24	0.234493	-0.132774	-0.320315	-0.0751117	0.0425294
98	2015	0	2.72	1.36	2.73	0.2	1	0	1	21.68	-0.71	0.05	-1.58551	-0.312774	-0.320315	0.507862	0.100186
98	2016	0	3.55	2.88	3.04	0.2	1	0	1	21.72	0.66	0.04	-0.0655069	-0.0027738	-0.320315	0.0209829	0.0008885
98	2017	0.69	3.04	2.12	2.8	0.2	1	0	1	21.83	-0.16	0.05	-0.825507	-0.242774	-0.320315	0.264423	0.0777641
98	2018	0.69	3.4	2.57	3.04	0.44	1	0	1	21.79	0.01	0.03	-0.375507	-0.0027738	-0.0803152	0.0301589	0.0002228
99	2014	0	3.73	3.14	3.11	0.3	0	1	0	22.33	0.13	0.17	0.194493	0.0672262	-0.220315	-0.0428498	-0.0148109
99	2015	0	3.59	2.86	3.12	0.2	0	1	0	22.66	0.12	0.17	-0.0855072	0.0772262	-0.320315	0.0273892	-0.0247367
99	2016	0.69	3.81	3.19	3.21	0.2	0	1	0	22.77	0.12	0.18	0.244493	0.167226	-0.320315	-0.0783148	-0.0535651
99	2017	0	3.63	2.83	3.21	0.2	0	1	0	22.86	0.13	0.16	-0.115507	0.167226	-0.320315	0.0369987	-0.0535651
99	2018	0	3.82	3.19	3.24	0.2	0	1	0	23.02	0.12	0.16	0.244493	0.197226	-0.320315	-0.0783148	-0.0631746
100	2014	0	3.81	3.2	3.21	0.2	0	1	1	24.24	0.23	0.17	0.254493	0.167226	-0.320315	-0.081518	-0.0535651
100	2015	0	3.82	3.26	3.15	0.2	0	1	1	24.48	0.29	0.16	0.314493	0.107226	-0.320315	-0.100737	-0.0343462
100	2016	2.08	3.77	3.22	3.11	0.2	0	1	1	24.46	0.26	0.16	0.274493	0.0672262	-0.320315	-0.0879243	-0.0215336
100	2017	0	3.77	3.21	3.13	0.23	0	1	1	24.56	0.22	0.16	0.264493	0.0872264	-0.290315	-0.0767863	-0.0253231
100	2018	0	3.76	3.21	3.1	0.22	0	1	1	24.6	0.18	0.16	0.264493	0.0572262	-0.300315	-0.0794313	-0.0171859
101	2014	2.77	3.81	3.25	3.15	0.43	1	1	1	25.96	0.14	0.07	0.304493	0.107226	-0.0903152	-0.0275003	-0.0096842
101	2015	1.39	4.49	4.02	3.62	0.2	1	1	1	26.05	0.19	0.07	1.07449	0.577226	-0.320315	-0.344176	-0.184894
101	2016	1.1	3.76	3.06	3.25	0.2	1	1	1	26.07	0.1	0.07	0.114493	0.207226	-0.320315	-0.0366738	-0.0663777
101	2017	1.39	3.62	2.74	3.26	0.2	1	1	1	26.1	0.02	0.07	-0.205507	0.217226	-0.320315	0.065827	-0.0695809
101	2018	1.79	3.65	2.8	3.26	0.21	1	1	1	26.14	0.04	0.07	-0.145507	0.217226	-0.310315	0.0451531	-0.0674086
102	2014	2.3	3.59	3.06	2.94	0.2	1	1	1	22.89	0.07	0.19	0.114493	-0.102774	-0.320315	-0.0366738	0.03292
102	2015	2.2	3.59	3.07	2.93	0.2	1	1	1	22.85	0.06	0.2	0.124493	-0.112774	-0.320315	-0.039877	0.0361231
102	2016	2.2	4.22	3.61	3.55	0.2	1	1	1	22.79	-0.02	0.19	0.664493	0.507226	-0.320315	-0.212847	-0.162472
102	2017	3.09	3.36	2.52	3.02	0.33	1	1	1	22.78	0.01	0.16	-0.425507	-0.0227737	-0.190315	0.0809804	0.0043342
102	2018	3.26	3.38	2.59	2.99	0.22	1	1	1	22.81	0.01	0.15	-0.355507	-0.0527737	-0.300315	0.106764	0.0158487
103	2014	1.61	3.52	2.93	2.95	0.21	1	1	1	22.23	0.05	0.23	-0.015507	-0.0927737	-0.310315	0.0048121	0.0287891
103	2015	2.56	3.58	3.02	2.96	0.2	1	1	1	22.35	0.06	0.2	0.0744929	-0.0827737	-0.320315	-0.0238612	0.0265137
103	2016	1.39	3.46	2.83	2.94	0.24	1	1	1	22.39	0.05	0.2	-0.115507	-0.102774	-0.280315	0.0323784	0.028809
103	2017	1.95	3.63	3.17	2.89	0.24	1	1	1	23.04	0.09	0.28	0.224493	-0.152774	-0.280315	-0.0629288	0.0428248
103	2018	2.3	3.66	3.18	2.95	0.22	1	1	1	23.17	0.08	0.24	0.234493	-0.0927737	-0.300315	-0.0704218	0.0278613
104	2014	3.09	3.89	3.29	3.26	0.34	1	1	1	26.33	0.15	0.25	0.344493	0.217226	-0.180315	-0.0621173	-0.0391692
104	2015	1.95	4.49	3.94	3.74	0.2	1	1	1	26.43	0.18	0.23	0.994493	0.697226	-0.320315	-0.318551	-0.223332
104	2016	2.4	4.38	3.87	3.58	0.2	1	1	1	26.46	0.13	0.22	0.924493	0.537226	-0.320315	-0.296129	-0.172082
104	2017	2.5	2.77	1.39	2.77	0.2	1	1	1	26.53	0.09	0.24	-1.55551	-0.272774	-0.320315	0.498252	0.0873736
104	2018	2.94	3.67	2.84	3.26	0.2	1	1	1	26.72	0.02	0.27	-0.105507	0.217226	-0.320315	0.0337955	-0.0695809
105	2014	1.1	3.43	2.81	2.91	0.2	0	1	1	25.74	0.33	0.13	-0.135507	-0.132774	-0.320315	0.043405	0.0425294
105	2015	1.79	3.46	2.69	3.05	0.2	0	1	1	25.78	0.23	0.13	-0.255507	0.0072262	-0.320315	0.0818428	-0.0023147
105	2016	1.39	3.52	2.48	3.26	0.23	0	1	1	25.81	0.09	0.14	-0.465507	0.217226	-0.290315	0.135144	-0.0630641
105	2017	1.79	3.66	3.06	3.08	0.29	0	1	1	25.85	0.22	0.14	0.114493	0.0372262	-0.230315	-0.0263695	-0.0085738
105	2018	2.08	3.75	3.24	3.04	0.24	0	1	1	25.85	0.44	0.14	0.294493	-0.0027738	-0.280315	-0.0825508	0.0007775
106	2014	2.83	3.73	3.23	3.02	0.33	0	0	1	23.98	0.12	0.06	0.284493	-0.0227737	-0.190315	-0.0541433	0.0043342
106	2015	0	3.52	2.82	3.04	0.2	0	0	1	23.96	0.03	0.07	-0.125507	-0.0027738	-0.320315	0.0402018	0.0008885
106	2016	2.2	3.54	2.92	3	0.22	0	0	1	24.03	0.06	0.18	-0.025507	-0.0427737	-0.300315	0.0076601	0.0128456
106	2017	1.79	3.74	3.27	3	0.2	0	0	1	24.14	0.13	0.11	0.324493	-0.0427737	-0.320315	-0.10394	0.0137011
106	2018	1.95	3.85	3.43	3	0.22	0	0	1	24.22	0.26	0.28	0.484493	-0.0427737	-0.300315	-0.145501	0.0128456
107	2014	0	3.46	2.84	2.93	0.2	1	0	0	22.28	0.06	0.16	-0.105507	-0.112774	-0.320315	0.0337955	0.0361231
107	2015	1.1	3.49	2.77	3.04	0.2	1	0	0	22.72	0.05	0.15	-0.175507	-0.0027738	-0.320315	0.0562176	0.0008885
107	2016	1.1	2.99	2.36	2.58	0.2	1	0	0	22.67	-0.02	0.18	-0.585507	-0.462774	-0.320315	0.187547	0.148233
107	2017	0	3.44	2.65	3.04	0.2	1	0	0	22.74	0.06	0.18	-0.295507	-0.0027738	-0.320315	0.0946554	0.0008885
107	2018	0.69	3.1	2.24	2.82	0.21	1	0	0	22.7	-0.05	0.17	-0.705507	-0.222774	-0.310315	0.21893	0.0691301
108	2014	0.69	2.73	2.01	2.47	0.2	0	1	1	23.46	-0.03	0.2	-0.935507	-0.572774	-0.320315	0.299657	0.183468
108	2015	1.95	3.46	2.65	3.08	0.2	0	1	1	23.71	0.06	0.21	-0.295507	0.0372262	-0.320315	0.0946554	-0.0119241
108	2016	1.95	3.44	2.51	3.14	0.2	0	1	1	23.68	0.03	0.24	-0.435507	0.0972264	-0.320315	0.139499	-0.0311431
108	2017	1.39	2.59	1.08	2.66	0.29	0	1	1	23.66	-0.16	0.28	-1.86551	-0.382774	-0.230315	0.429655	0.0881586
108	2018	2.3	2.53	2.36	1.79	0.22	0	1	1	23.59	0	0.26	-0.585507	-1.25277	-0.300315	0.175837	0.376227
109	2014	1.61	3.49	2.75	3.04	0.2	1	0	1	22.79	0.05	0.22	-0.195507	-0.0027738	-0.320315	0.0626239	0.0008885
109	2015	0.69	3.11	2.02	2.94	0.2	1	0	1	22.98	-0.08	0.28	-0.925507	-0.102774	-0.320315	0.296454	0.03292
109	2016	1.79	3.4	2.57	3.04	0.24	1	0	1	23.08	0.02	0.27	-0.375507	-0.0027738	-0.280315	0.10526	0.0007775
109	2017	1.79	3.74	3.31	2.93	0.2	1	0	1	23.53	0.23	0.23	0.364493	-0.112774	-0.320315	-0.116753	0.0361231
109	2018	2.2	3.65	3.16	2.94	0.2	1	0	1	23.67	0.12	0.11	0.214493	-0.102774	-0.320315	-0.0687054	0.03292
110	2014	1.1	3.52	2.92	2.95	0.2	0	0	1	21.4	0.37	0.2	-0.025507	-0.0927737	-0.320315	0.0081703	0.0297168
110	2015	1.1	3.63	3.11	2.95	0.2	0	0	1	21.51	0.32	0.21	0.164493	-0.0927737	-0.320315	-0.0526896	0.0297168
110	2016	0	3.76	3.34	2.94	0.26	0	0	1	21.65	0.33	0.23	0.394493	-0.102774	-0.260315	-0.102693	0.0267535
110	2017	0	3.77	3.38	2.9	0.2	0	0	1	21.81	0.37	0.2	0.434493	-0.142774	-0.320315	-0.139175	0.0457326
110	2018	0	3.74	3.31	2.93	0.24	0	0	1	22.08	0.22	0.26	0.364493	-0.112774	-0.280315	-0.102173	0.0316122
111	2014	1.1	3.8	3.36	3	0.2	1	1	1	24.87	0.09	0.22	0.414493	-0.0427737	-0.320315	-0.132768	0.0137011
111	2015	0	4.44	4.03	3.48	0.2	1	1	1	25.23	0.08	0.25	1.08449	0.437226	-0.320315	-0.34738	-0.14005
111	2016	1.1	3.82	3.37	3.03	0.2	1	1	1	25.4	0.08	0.24	0.424493	-0.0127738	-0.320315	-0.135971	0.0040916
111	2017	1.1	3.82	3.35	3.04	0.2	1	1	1	25.54	0.07	0.23	0.404493	-0.0027738	-0.320315	-0.129565	0.0008885
111	2018	0.69	3.81	3.38	2.99	0.4	1	1	1	25.62	0.07	0.25	0.434493	-0.0527737	-0.120315	-0.0522761	0.0063495
112	2014	0	4.01	3.34	3.43	0.29	1	1	0	23.74	0.14	0	0.394493	0.387226	-0.230315	-0.0908577	-0.0891841
112	2015	0	3.92	3.17	3.42	0.2	1	1	0	23.79	0.15	0	0.224493	0.377226	-0.320315	-0.0719085	-0.120831
112	2016	0	4.38	3.85	3.61	0.2	1	1	0	24.06	0.14	0	0.904493	0.567226	-0.320315	-0.289723	-0.181691
112	2017	0	3.93	3.17	3.43	0.2	1	1	0	24.26	0.16	0	0.224493	0.387226	-0.320315	-0.0719085	-0.124035
112	2018	0	4	3.32	3.43	0.25	1	1	0	24.63	0.15	0	0.374493	0.387226	-0.270315	-0.101231	-0.104673
113	2014	0.69	3.69	3.19	2.99	0.32	0	1	1	21.1	0.13	0.28	0.244493	-0.0527737	-0.200315	-0.0489757	0.0105714
113	2015	1.39	3.64	3.16	2.93	0.2	0	1	1	21.19	0.15	0.15	0.214493	-0.112774	-0.320315	-0.0687054	0.0361231
113	2016	2.08	3.57	3.01	2.95	0.2	0	1	1	21.46	0.14	0.15	0.0644929	-0.0927737	-0.320315	-0.0206581	0.0297168
113	2017	1.61	3.6	3.06	2.97	0.2	0	1	1	24.81	0.08	0.15	0.114493	-0.0727737	-0.320315	-0.0366738	0.0233105
113	2018	2.89	3.79	3.4	2.9	0.2	0	1	1	24.8	0.08	0.05	0.454493	-0.142774	-0.320315	-0.145581	0.0457326
114	2014	0	3.5	2.78	3.04	0.2	1	0	0	20.65	0.01	0.14	-0.165507	-0.0027738	-0.320315	0.0530144	0.0008885
114	2015	1.61	3.46	2.81	2.95	0.2	1	0	0	20.96	0.01	0.12	-0.135507	-0.0927737	-0.320315	0.043405	0.0297168
114	2016	0	3.47	2.9	2.89	0.2	1	0	0	20.94	0.01	0.11	-0.045507	-0.152774	-0.320315	0.0145766	0.0489357
114	2017	0	3.48	2.92	2.9	0.28	1	0	0	20.94	0.01	0.12	-0.025507	-0.142774	-0.240315	0.0061297	0.0343107
114	2018	0	3.49	2.86	2.96	0.23	1	0	0	20.9	0.01	0.13	-0.0855072	-0.0827737	-0.290315	0.024824	0.0240305
115	2014	0	3.52	2.46	3.26	0.2	0	1	0	22.06	0.05	0	-0.485507	0.217226	-0.320315	0.155515	-0.0695809
115	2015	0	3.56	2.57	3.26	0.2	0	1	0	22.18	0.07	0.07	-0.375507	0.217226	-0.320315	0.120281	-0.0695809
115	2016	1.61	3.57	2.68	3.21	0.2	0	1	0	22.31	0.04	0.04	-0.265507	0.167226	-0.320315	0.0850459	-0.0535651
115	2017	0	3.12	2.09	2.93	0.23	0	1	0	22.45	-0.03	0.04	-0.855507	-0.112774	-0.290315	0.248367	0.0327399
115	2018	2.2	2.92	2.34	2.49	0.2	0	1	0	22.53	0.01	0.04	-0.605507	-0.552774	-0.320315	0.193953	0.177062
116	2014	0	3.67	3.14	3	0.3	0	1	0	22.36	0.57	0	0.194493	-0.0427737	-0.220315	-0.0428498	0.0094237
116	2015	0	3.65	3.11	2.99	0.2	0	1	0	22.57	0.34	0	0.164493	-0.0527737	-0.320315	-0.0526896	0.0169042
116	2016	0	4.39	3.85	3.63	0.2	0	1	0	22.68	0.33	0	0.904493	0.587226	-0.320315	-0.289723	-0.188098
116	2017	0	3.7	3.16	3.04	0.2	0	1	0	22.57	0.38	0	0.214493	-0.0027738	-0.320315	-0.0687054	0.0008885
116	2018	0	3.63	3.03	3.04	0.4	0	1	0	22.62	0.38	0	0.0844929	-0.0027738	-0.120315	-0.0101658	0.0003337
117	2014	0.69	3.02	2.6	2.4	0.2	1	0	1	24.51	-0.01	0.38	-0.345507	-0.642774	-0.320315	0.110671	0.20589
117	2015	0	2.47	1.45	2.45	0.2	1	0	1	24.45	-0.16	0.46	-1.49551	-0.592774	-0.320315	0.479034	0.189874
117	2016	1.39	4.17	3.52	3.56	0.21	1	0	1	24.45	0.02	0.43	0.574493	0.517226	-0.310315	-0.178274	-0.160503
117	2017	2.48	3.38	2.52	3.04	0.2	1	0	1	24.78	0.06	0.29	-0.425507	-0.0027738	-0.320315	0.136296	0.0008885
117	2018	1.1	3.74	3.22	3.04	0.23	1	0	1	24.85	0.11	0.3	0.274493	-0.0027738	-0.290315	-0.0796895	0.0008053
118	2014	0	3.2	2.86	2.4	0.2	1	1	1	24.45	0	0.05	-0.0855072	-0.642774	-0.320315	0.0273892	0.20589
118	2015	0.69	3.12	2.75	2.4	0.2	1	1	1	24.43	0.01	0.08	-0.195507	-0.642774	-0.320315	0.0626239	0.20589
118	2016	0	4.47	3.78	3.86	0.2	1	1	1	24.5	0.03	0.09	0.834493	0.817226	-0.320315	-0.267301	-0.26177
118	2017	0.69	3.62	3.01	3.04	0.21	1	1	1	24.55	0.08	0.08	0.0644929	-0.0027738	-0.310315	-0.0200131	0.0008607
118	2018	0	3.62	3.02	3.04	0.2	1	1	1	24.55	0.07	0.06	0.0744929	-0.0027738	-0.320315	-0.0238612	0.0008885
119	2014	1.39	3.43	2.82	2.9	0.2	1	0	0	20.38	0.08	0.28	-0.125507	-0.142774	-0.320315	0.0402018	0.0457326
119	2015	1.1	3.48	2.88	2.92	0.2	1	0	0	20.45	0.09	0.26	-0.0655069	-0.122774	-0.320315	0.0209829	0.0393263
119	2016	0.69	3.59	3.07	2.93	0.2	1	0	0	20.72	0.1	0.26	0.124493	-0.112774	-0.320315	-0.039877	0.0361231
119	2017	0	3.58	3.09	2.88	0.2	1	0	0	21.01	0.07	0.23	0.144493	-0.162774	-0.320315	-0.0462833	0.0521389
119	2018	0	3.52	3.1	2.76	0.2	1	0	0	21.09	0.05	0.18	0.154493	-0.282774	-0.320315	-0.0494864	0.0905767
120	2014	0	3.7	3.16	3.04	0.37	1	0	1	22.33	0.2	0.2	0.214493	-0.0027738	-0.150315	-0.0322416	0.0004169
120	2015	1.39	4.43	4.01	3.49	0.2	1	0	1	22.49	0.24	0.2	1.06449	0.447226	-0.320315	-0.340973	-0.143253
120	2016	1.1	4.32	3.92	3.36	0.2	1	0	1	22.64	0.2	0.16	0.974493	0.317226	-0.320315	-0.312145	-0.101612
120	2017	1.1	3.84	3.36	3.08	0.2	1	0	1	22.88	0.21	0.17	0.414493	0.0372262	-0.320315	-0.132768	-0.0119241
120	2018	0.69	3.86	3.38	3.09	0.2	1	0	1	22.82	0.23	0.17	0.434493	0.0472262	-0.320315	-0.139175	-0.0151273
121	2014	0	3.23	2.58	2.78	0.2	0	0	1	22.29	0.13	0	-0.365507	-0.262774	-0.320315	0.117078	0.0841704
121	2015	0	3.27	2.55	2.86	0.2	0	0	1	22.68	0.14	0	-0.395507	-0.182774	-0.320315	0.126687	0.0585452
121	2016	0	3.39	2.79	2.85	0.27	0	0	1	22.79	0.21	0	-0.155507	-0.192774	-0.250315	0.0389258	0.0482542
121	2017	0	3.58	3.11	2.85	0.23	0	0	1	22.91	0.21	0.21	0.164493	-0.192774	-0.290315	-0.0477548	0.0559652
121	2018	0	3.66	3.23	2.88	0.22	0	0	1	22.9	0.26	0	0.284493	-0.162774	-0.300315	-0.0854376	0.0488834
122	2014	0	3.87	3.41	3.06	0.32	1	1	1	23.95	0.29	0.26	0.464493	0.0172262	-0.200315	-0.093045	-0.0034507
122	2015	0	3.92	3.44	3.15	0.21	1	1	1	23.98	0.34	0.28	0.494493	0.107226	-0.310315	-0.153449	-0.033274
122	2016	0	3.9	3.4	3.16	0.2	1	1	1	24.1	0.26	0.25	0.454493	0.117226	-0.320315	-0.145581	-0.0375494
122	2017	0	3.72	2.97	3.26	0.21	1	1	1	24.16	0.04	0.25	0.024493	0.217226	-0.310315	-0.0076005	-0.0674086
122	2018	0.69	3.76	3.03	3.26	0.2	1	1	1	24.18	0	0.25	0.0844929	0.217226	-0.320315	-0.0270644	-0.0695809
123	2014	2.64	3.63	3.16	2.89	1.84	0	1	1	24.01	0.02	0.19	0.214493	-0.152774	1.31968	0.283063	-0.201613
123	2015	3.89	3.74	3.2	3.07	1.25	0	1	1	24.38	0.02	0.17	0.254493	0.0272262	0.729685	0.1857	0.0198666
123	2016	2.4	4.31	3.94	3.31	0.21	0	1	1	24.62	0.03	0.17	0.994493	0.267226	-0.310315	-0.308606	-0.0829244
123	2017	3.97	3.31	3.04	2.35	0.2	0	1	1	24.52	0	0.17	0.0944929	-0.692774	-0.320315	-0.0302675	0.221906
123	2018	3.18	3.19	2.36	2.87	0.21	0	1	1	24.58	-0.03	0.19	-0.585507	-0.172774	-0.310315	0.181692	0.0536143
124	2014	2.48	4.57	4.01	3.81	0.4	0	1	1	23.69	0.1	0.2	1.06449	0.767226	-0.120315	-0.128075	-0.0923089
124	2015	2.64	4.61	4.03	3.88	0.2	0	1	1	23.77	0.1	0.23	1.08449	0.837226	-0.320315	-0.34738	-0.268176
124	2016	2.2	4.32	3.91	3.37	0.2	0	1	1	23.92	0.06	0.21	0.964493	0.327226	-0.320315	-0.308942	-0.104816
124	2017	1.61	3.61	3.07	2.97	0.2	0	1	1	24	0.02	0.19	0.124493	-0.0727737	-0.320315	-0.039877	0.0233105
124	2018	2.4	3.18	3.1	1.79	0.2	0	1	1	23.88	0	0.22	0.154493	-1.25277	-0.320315	-0.0494864	0.401282
125	2014	0.69	3.34	2.55	2.97	0.2	1	1	1	20.14	0.02	0.09	-0.395507	-0.0727737	-0.320315	0.126687	0.0233105
125	2015	1.61	3.24	2.15	3.04	0.21	1	1	1	20.06	-0.05	0.03	-0.795507	-0.0027738	-0.310315	0.246858	0.0008607
125	2016	1.79	3.39	2.56	3.03	0.2	1	1	1	20.27	0.05	0.07	-0.385507	-0.0127738	-0.320315	0.123484	0.0040916
125	2017	1.79	3.74	3.25	3.03	0.2	1	1	1	20.29	0.13	0.1	0.304493	-0.0127738	-0.320315	-0.0975337	0.0040916
125	2018	1.1	3.37	2.64	2.95	0.8	1	1	1	20.09	0.01	0.18	-0.305507	-0.0927737	0.279685	-0.0854457	-0.0259474
126	2014	0.4	2.77	1.39	2.77	0.2	1	1	1	22.13	0.22	0.09	-1.55551	-0.272774	-0.320315	0.498252	0.0873736
126	2015	0	3.33	2.71	2.83	0.2	1	1	1	22.17	0.26	0.01	-0.235507	-0.212774	-0.320315	0.0754365	0.0681547
126	2016	0	3.38	2.84	2.79	0.2	1	1	1	22.67	0.14	0.01	-0.105507	-0.252774	-0.320315	0.0337955	0.0809673
126	2017	1.1	3.42	2.89	2.81	0.2	1	1	1	22.65	0.26	0.22	-0.0555069	-0.232774	-0.320315	0.0177797	0.074561
126	2018	1.1	3.69	3.23	2.94	0.2	1	1	1	22.83	0.26	0.21	0.284493	-0.102774	-0.320315	-0.0911274	0.03292
127	2014	2.48	3.77	3.29	3.03	0.32	0	1	1	25.28	0.02	0.07	0.344493	-0.0127738	-0.200315	-0.0690072	0.0025588
127	2015	1.61	4.4	3.83	3.68	1.2	0	1	1	25.22	0.01	0.07	0.884493	0.637226	0.679685	0.601176	0.433113
127	2016	1.79	3.68	3.12	3.04	0.21	0	1	1	25.19	0.01	0.09	0.174493	-0.0027738	-0.310315	-0.0541478	0.0008607
127	2017	2.2	3.71	3.18	3.04	0.24	0	1	1	25.3	0.01	0.09	0.234493	-0.0027738	-0.280315	-0.065732	0.0007775
127	2018	2.08	3.74	3.23	3.04	0.2	0	1	1	25.36	0.02	0.1	0.284493	-0.0027738	-0.320315	-0.0911274	0.0008885
128	2014	0	3.5	2.88	2.96	0.2	1	1	1	23.3	0.21	0.15	-0.0655069	-0.0827737	-0.320315	0.0209829	0.0265137
128	2015	0.69	3.54	2.91	2.99	0.2	1	1	1	23.6	0.22	0.13	-0.035507	-0.0527737	-0.320315	0.0113734	0.0169042
128	2016	0	3.61	2.89	3.14	0.27	1	1	1	23.61	0.24	0.1	-0.0555069	0.0972264	-0.250315	0.0138942	-0.0243372
128	2017	0	3.66	3.08	3.05	0.22	1	1	1	23.72	0.29	0.1	0.134493	0.0072262	-0.300315	-0.0403902	-0.0021701
128	2018	0	3.7	3.09	3.12	0.2	1	1	1	23.79	0.3	0.19	0.144493	0.0772262	-0.320315	-0.0462833	-0.0247367
129	2014	0	3.43	2.19	3.26	0.2	0	1	1	22.95	0.01	0.16	-0.755507	0.217226	-0.320315	0.242	-0.0695809
129	2015	0	3.53	2.6	3.2	0.26	0	1	1	23.03	0.06	0.16	-0.345507	0.157226	-0.260315	0.0899408	-0.0409284
129	2016	0	3.39	2.05	3.26	0.24	0	1	1	23.15	0.02	0.15	-0.895507	0.217226	-0.280315	0.251024	-0.0608918
129	2017	0	3.58	2.79	3.16	0.2	0	1	1	22.51	0.08	0.05	-0.155507	0.117226	-0.320315	0.0498113	-0.0375494
129	2018	0	3.62	2.81	3.21	0.2	0	1	1	22.46	0.06	0.09	-0.135507	0.167226	-0.320315	0.043405	-0.0535651
130	2014	0	3.99	3.3	3.43	0.28	1	0	0	25.55	0.16	0.48	0.354493	0.387226	-0.240315	-0.08519	-0.0930564
130	2015	0	3.98	3.37	3.36	0.2	1	0	0	25.66	0.19	0.46	0.424493	0.317226	-0.320315	-0.135971	-0.101612
130	2016	0	4.48	4.06	3.54	0.2	1	0	0	25.76	0.2	0.53	1.11449	0.497226	-0.320315	-0.356989	-0.159269
130	2017	0	3.96	3.39	3.28	0.2	1	0	0	26.06	0.31	0.39	0.444493	0.237226	-0.320315	-0.142378	-0.0759872
130	2018	0	4	3.4	3.35	0.26	1	0	0	26.35	0.3	0.34	0.454493	0.307226	-0.260315	-0.118311	-0.0799756
131	2014	1.39	3.52	2.94	2.93	0.2	1	0	0	20.16	0.15	0.08	-0.005507	-0.112774	-0.320315	0.001764	0.0361231
131	2015	1.1	3.59	3.06	2.94	0.33	1	0	0	20.54	0.15	0.07	0.114493	-0.102774	-0.190315	-0.0217897	0.0195594
131	2016	0.69	3.67	3.2	2.93	0.2	1	0	0	20.56	0.17	0.08	0.254493	-0.112774	-0.320315	-0.081518	0.0361231
131	2017	0	3.7	3.26	2.92	0.2	1	0	0	20.62	0.18	0.06	0.314493	-0.122774	-0.320315	-0.100737	0.0393263
131	2018	0.69	3.72	3.25	2.96	0.33	1	0	0	20.73	0.14	0.05	0.304493	-0.0827737	-0.190315	-0.0579496	0.0157531
132	2014	0.69	3.52	2.89	2.98	0.2	1	1	1	22.02	0.18	0.11	-0.0555069	-0.0627737	-0.320315	0.0177797	0.0201074
132	2015	0.69	3.23	2.45	2.87	0.2	1	1	1	21.96	0.01	0.07	-0.495507	-0.172774	-0.320315	0.158718	0.0553421
132	2016	1.1	3.9	3.04	3.49	0.2	1	1	1	21.82	-0.97	0.07	0.0944929	0.447226	-0.320315	-0.0302675	-0.143253
132	2017	1.1	2.71	1.39	2.71	0.23	1	1	1	21.7	-0.29	0.07	-1.55551	-0.332774	-0.290315	0.451587	0.0966092
132	2018	1.1	3.55	2.9	3.04	0.21	1	1	1	21.72	0.12	0.06	-0.045507	-0.0027738	-0.310315	0.0141215	0.0008607
133	2014	0.69	3.53	2.94	2.95	0.29	1	1	1	23.64	0.03	0.11	-0.005507	-0.0927737	-0.230315	0.0012683	0.0213672
133	2015	0	3.7	3.25	2.93	0.28	1	1	1	23.96	0.04	0.13	0.304493	-0.112774	-0.240315	-0.0731743	0.0271012
133	2016	0.69	2.99	2.22	2.68	1.03	1	1	1	23.95	-0.08	0.15	-0.725507	-0.362774	0.509685	-0.36978	-0.1849
133	2017	1.1	3.52	3.08	2.77	0.2	1	1	1	23.95	0.05	0.16	0.134493	-0.272774	-0.320315	-0.0430801	0.0873736
133	2018	0	3.47	2.85	2.93	0.6	1	1	1	23.97	0.01	0.16	-0.0955071	-0.112774	0.0796849	-0.0076105	-0.0089864
134	2014	0	2.65	0.78	2.77	0.2	1	1	1	21.93	-0.21	0.06	-2.16551	-0.272774	-0.320315	0.693645	0.0873736
134	2015	0	3.53	3.1	2.77	0.2	1	1	1	20.97	0.42	0.03	0.154493	-0.272774	-0.320315	-0.0494864	0.0873736
134	2016	0	3.28	2.67	2.78	0.2	1	1	1	20.96	0.06	0.05	-0.275507	-0.262774	-0.320315	0.0882491	0.0841704
134	2017	3.47	3.31	2.72	2.78	0.27	1	1	1	20.9	0.08	0.02	-0.225507	-0.262774	-0.250315	0.0564478	0.0657763
134	2018	0.69	3.43	2.92	2.8	0.22	1	1	1	20.97	0.12	0.03	-0.025507	-0.242774	-0.300315	0.0076601	0.0729086
135	2014	0	3.44	2.66	3.04	0.2	0	1	1	20.98	0.04	0.23	-0.285507	-0.0027738	-0.320315	0.0914522	0.0008885
135	2015	0	2.75	2.15	2.4	0.2	0	1	1	20.91	-0.08	0.24	-0.795507	-0.642774	-0.320315	0.254813	0.20589
135	2016	0	3.42	2.95	2.74	0.2	0	1	1	20.38	0.42	0.17	0.004493	-0.302774	-0.320315	-0.0014392	0.096983
135	2017	0	3.37	2.72	2.89	0.2	0	1	1	20.3	0.15	0.18	-0.225507	-0.152774	-0.320315	0.0722333	0.0489357
135	2018	0	3.5	2.89	2.96	0.2	0	1	1	20.33	0.17	0.14	-0.0555069	-0.0827737	-0.320315	0.0177797	0.0265137
136	2014	0	3.59	3.1	2.89	0.2	0	1	1	23.43	0.11	0.09	0.154493	-0.152774	-0.320315	-0.0494864	0.0489357
136	2015	0.69	3.77	3.07	3.26	0.2	0	1	1	23.73	0.1	0.07	0.124493	0.217226	-0.320315	-0.039877	-0.0695809
136	2016	1.1	3.6	2.68	3.26	0.2	0	1	1	23.74	0.02	0.06	-0.265507	0.217226	-0.320315	0.0850459	-0.0695809
136	2017	2.08	2.82	1.67	2.74	0.2	0	1	1	23.74	-0.14	0.08	-1.27551	-0.302774	-0.320315	0.408564	0.096983
136	2018	0	2.79	1.51	2.76	0.22	0	1	1	23.72	-0.12	0.06	-1.43551	-0.282774	-0.300315	0.431105	0.0849212
137	2014	0	3.5	2.79	3.04	0.2	1	0	1	20.38	0.21	0.01	-0.155507	-0.0027738	-0.320315	0.0498113	0.0008885
137	2015	0	3.44	2.79	2.93	0.2	1	0	1	20.6	0.19	0.01	-0.155507	-0.112774	-0.320315	0.0498113	0.0361231
137	2016	0	3.52	2.88	3	0.2	1	0	1	20.7	0.23	0.02	-0.0655069	-0.0427737	-0.320315	0.0209829	0.0137011
137	2017	1.61	3.67	3.12	3.03	0.24	1	0	1	20.93	0.27	0.09	0.174493	-0.0127738	-0.280315	-0.048913	0.0035807
137	2018	1.61	3.76	3.26	3.04	0.22	1	0	1	21.14	0.32	0.1	0.314493	-0.0027738	-0.300315	-0.094447	0.000833
138	2014	1.1	3.6	2.97	3.04	0.2	1	1	1	25.47	0.09	0.1	0.024493	-0.0027738	-0.320315	-0.0078455	0.0008885
138	2015	1.39	4.34	3.75	3.64	0.2	1	1	1	25.6	0.08	0.11	0.804493	0.597226	-0.320315	-0.257691	-0.191301
138	2016	2.2	3.6	2.99	3.03	0.32	1	1	1	26.06	0.08	0.21	0.044493	-0.0127738	-0.200315	-0.0089126	0.0025588
138	2017	0	3.58	2.94	3.04	0.2	1	1	1	26.17	0.06	0.22	-0.005507	-0.0027738	-0.320315	0.001764	0.0008885
138	2018	0.69	3.61	3	3.04	0.27	1	1	1	26.32	0.08	0.21	0.054493	-0.0027738	-0.250315	-0.0136404	0.0006943
139	2014	0	3.63	3.06	3.02	0.2	0	1	0	23.22	0.14	0.13	0.114493	-0.0227737	-0.320315	-0.0366738	0.0072948
139	2015	0	3.57	2.96	3	0.2	0	1	0	23.21	0.09	0.12	0.014493	-0.0427737	-0.320315	-0.0046423	0.0137011
139	2016	0	3.51	2.82	3.03	0.22	0	1	0	23.23	0.03	0.12	-0.125507	-0.0127738	-0.300315	0.0376917	0.0038362
139	2017	0	4.39	3.76	3.73	0.2	0	1	0	23.47	0.04	0.13	0.814493	0.687226	-0.320315	-0.260894	-0.220129
139	2018	0	3.59	2.95	3.04	0.2	0	1	0	23.53	0.06	0.13	0.004493	-0.0027738	-0.320315	-0.0014392	0.0008885
140	2014	1.1	3.84	3.35	3.09	0.34	1	1	1	24.41	0.3	0.15	0.404493	0.0472262	-0.180315	-0.0729362	-0.0085156
140	2015	1.1	3.8	3.35	3.01	0.2	1	1	1	24.65	0.33	0.18	0.404493	-0.0327737	-0.320315	-0.129565	0.0104979
140	2016	0	3.71	3.23	2.98	0.2	1	1	1	24.71	0.19	0.21	0.284493	-0.0627737	-0.320315	-0.0911274	0.0201074
140	2017	0.69	3.69	3.04	3.15	0.21	1	1	1	24.83	0.03	0.23	0.0944929	0.107226	-0.310315	-0.0293226	-0.033274
140	2018	0	3.57	3.13	2.81	0.22	1	1	1	24.95	0.06	0.19	0.184493	-0.232774	-0.300315	-0.0554061	0.0699055
141	2014	0	3.9	3.1	3.43	0.36	1	1	0	22.51	0.18	0.16	0.154493	0.387226	-0.160315	-0.0247675	-0.0620783
141	2015	0	3.83	3.09	3.34	0.2	1	1	0	22.39	0.21	0.74	0.144493	0.297226	-0.320315	-0.0462833	-0.0952061
141	2016	0	3.86	3.02	3.43	0.2	1	1	0	22.35	0.15	0.73	0.0744929	0.387226	-0.320315	-0.0238612	-0.124035
141	2017	0	3.81	2.89	3.43	0.2	1	1	0	22.56	0.05	0.7	-0.0555069	0.387226	-0.320315	0.0177797	-0.124035
141	2018	0	3.81	2.91	3.43	0.2	1	1	0	22.64	0.06	0.73	-0.035507	0.387226	-0.320315	0.0113734	-0.124035
142	2014	0	3.48	2.87	2.93	0.2	0	0	1	23	0.05	0.11	-0.0755072	-0.112774	-0.320315	0.0241861	0.0361231
142	2015	0.69	3.4	2.81	2.85	0.22	0	0	1	23.07	0.03	0.11	-0.135507	-0.192774	-0.300315	0.0406948	0.0578929
142	2016	0	3.42	2.69	2.99	0.2	0	0	1	23.09	0.02	0.11	-0.255507	-0.0527737	-0.320315	0.0818428	0.0169042
142	2017	0	3.38	2.57	3.02	0.23	0	0	1	23.17	0.01	0.1	-0.375507	-0.0227737	-0.290315	0.109015	0.0066116
142	2018	1.1	3.36	2.69	2.9	0.42	0	0	1	23.31	0.02	0.12	-0.255507	-0.142774	-0.100315	0.0256312	0.0143224
143	2014	0	3.61	3.14	2.87	0.2	0	1	1	22.56	0.11	0.05	0.194493	-0.172774	-0.320315	-0.0622991	0.0553421
143	2015	0	3.5	2.98	2.87	0.2	0	1	1	22.95	0.07	0.05	0.034493	-0.172774	-0.320315	-0.0110486	0.0553421
143	2016	0	3.55	3.01	2.91	0.2	0	1	1	22.93	0.09	0.05	0.0644929	-0.132774	-0.320315	-0.0206581	0.0425294
143	2017	0	3.75	3.3	2.96	0.2	0	1	1	23.01	0.17	0.06	0.354493	-0.0827737	-0.320315	-0.113549	0.0265137
143	2018	0	3.78	3.34	2.97	0.2	0	1	1	23.04	0.17	0.06	0.394493	-0.0727737	-0.320315	-0.126362	0.0233105
144	2014	0.69	3.49	2.76	3.04	0.2	1	1	1	23.81	0.02	0.07	-0.185507	-0.0027738	-0.320315	0.0594207	0.0008885
144	2015	1.61	2.92	2.15	2.64	0.24	1	1	1	23.74	-0.05	0.07	-0.795507	-0.402774	-0.280315	0.222993	0.112904
144	2016	1.1	4.18	3.62	3.46	0.2	1	1	1	23.74	0.05	0.07	0.674493	0.417226	-0.320315	-0.21605	-0.133644
144	2017	0.69	3.59	2.96	3.04	0.2	1	1	1	23.84	0.04	0.07	0.014493	-0.0027738	-0.320315	-0.0046423	0.0008885
144	2018	1.1	3.74	3.25	3.01	0.2	1	1	1	23.94	0.1	0.08	0.304493	-0.0327737	-0.320315	-0.0975337	0.0104979
145	2014	0	3.45	2.85	2.9	0.2	1	0	0	20.56	0.12	0.04	-0.0955071	-0.142774	-0.320315	0.0305924	0.0457326
145	2015	1.1	3.48	2.88	2.92	0.2	1	0	0	20.87	0.11	0.32	-0.0655069	-0.122774	-0.320315	0.0209829	0.0393263
145	2016	0.69	3.57	3.05	2.92	0.2	1	0	0	20.87	0.1	0.28	0.104493	-0.122774	-0.320315	-0.0334707	0.0393263
145	2017	0.69	3.68	3.21	2.93	1.33	1	0	0	21.26	0.09	0.31	0.264493	-0.112774	0.809685	0.214156	-0.0913111
145	2018	1.39	3.65	3.16	2.94	0.28	1	0	0	21.39	0.08	0.36	0.214493	-0.102774	-0.240315	-0.0515459	0.0246981
146	2014	1.1	3.5	2.95	2.9	0.2	1	0	0	21.82	0.09	0.09	0.004493	-0.142774	-0.320315	-0.0014392	0.0457326
146	2015	1.79	3.65	3.19	2.91	0.2	1	0	0	22.04	0.1	0.1	0.244493	-0.132774	-0.320315	-0.0783148	0.0425294
146	2016	1.39	4.43	3.94	3.6	0.2	1	0	0	22.35	0.13	0.11	0.994493	0.557226	-0.320315	-0.318551	-0.178488
146	2017	2.94	3.58	3.08	2.9	0.8	1	0	0	22.37	0.07	0.12	0.134493	-0.142774	0.279685	0.0376156	-0.0399316
146	2018	3	3.74	3.31	2.92	0.2	1	0	0	22.22	0.08	0.13	0.364493	-0.122774	-0.320315	-0.116753	0.0393263
147	2014	1.1	3.7	3.24	2.94	0.39	0	1	1	22.53	0.36	0.15	0.294493	-0.102774	-0.130315	-0.0383769	0.013393
147	2015	1.1	3.76	3.34	2.93	0.2	0	1	1	22.78	0.31	0.15	0.394493	-0.112774	-0.320315	-0.126362	0.0361231
147	2016	1.79	3.19	2.71	2.59	0.2	0	1	1	22.74	0.01	0.15	-0.235507	-0.452774	-0.320315	0.0754365	0.14503
147	2017	1.95	3.27	2.54	2.87	0.26	0	1	1	22.93	0	0.21	-0.405507	-0.172774	-0.260315	0.10556	0.0449757
147	2018	2.2	2.66	0.85	2.77	0.21	0	1	1	22.99	-0.58	0.22	-2.09551	-0.272774	-0.310315	0.650268	0.0846458
148	2014	0	2.83	1.5	2.8	0.2	0	1	1	23.46	-0.67	0.14	-1.44551	-0.242774	-0.320315	0.463018	0.0777641
148	2015	0.69	4.2	3.26	3.79	0.2	0	1	1	23.25	-1.23	0.17	0.314493	0.747226	-0.320315	-0.100737	-0.239348
148	2016	1.39	4.46	3.82	3.8	0.2	0	1	1	22.55	0.35	0.08	0.874493	0.757226	-0.320315	-0.280113	-0.242551
148	2017	0	3.64	3.1	2.99	0.2	0	1	1	22.72	0.31	0.07	0.154493	-0.0527737	-0.320315	-0.0494864	0.0169042
148	2018	0.69	3.67	3.15	2.99	0.21	0	1	1	22.8	0.35	0.07	0.204493	-0.0527737	-0.310315	-0.0634573	0.0163765
149	2014	0	2.85	1.37	2.85	0.2	0	1	1	21.7	-1.24	0.18	-1.57551	-0.192774	-0.320315	0.504659	0.0617484
149	2015	0	3.65	2.81	3.26	0.21	0	1	1	21.61	0.11	0.18	-0.135507	0.217226	-0.310315	0.0420499	-0.0674086
149	2016	0	4.14	3.57	3.45	0.21	0	1	1	21.66	0.13	0.18	0.624493	0.407226	-0.310315	-0.19379	-0.126368
149	2017	0	3.6	2.69	3.26	0.25	0	1	1	21.82	0.04	0.13	-0.255507	0.217226	-0.270315	0.0690674	-0.0587196
149	2018	0	3.65	2.79	3.26	0.21	0	1	1	21.93	0.06	0.13	-0.155507	0.217226	-0.310315	0.0482562	-0.0674086
150	2014	0.69	3.33	2.79	2.74	0.2	1	1	0	22.59	0.07	0.09	-0.155507	-0.302774	-0.320315	0.0498113	0.096983
150	2015	1.1	3.35	2.67	2.89	0.2	1	1	0	22.63	0.05	0.09	-0.275507	-0.152774	-0.320315	0.0882491	0.0489357
150	2016	1.1	2.95	2.48	2.42	0.25	1	1	0	22.65	0	0.09	-0.465507	-0.622774	-0.270315	0.125834	0.168345
150	2017	0.69	2.9	2.42	2.4	0.26	1	1	0	22.72	0.01	0.08	-0.525507	-0.642774	-0.260315	0.136797	0.167324
150	2018	0.69	3.39	2.55	3.04	0.43	1	1	0	22.93	0.03	0.11	-0.395507	-0.0027738	-0.0903152	0.0357203	0.0002505
151	2014	0.69	3.52	2.72	3.12	0.2	1	0	0	21.08	0.26	0.13	-0.225507	0.0772262	-0.320315	0.0722333	-0.0247367
151	2015	1.1	3.6	2.76	3.22	0.2	1	0	0	21.23	0.34	0.16	-0.185507	0.177226	-0.320315	0.0594207	-0.0567683
151	2016	1.1	3.7	2.98	3.22	0.2	1	0	0	21.53	0.42	0.2	0.034493	0.177226	-0.320315	-0.0110486	-0.0567683
151	2017	0.69	3.72	2.97	3.25	0.2	1	0	0	21.76	0.47	0.19	0.024493	0.207226	-0.320315	-0.0078455	-0.0663777
151	2018	0.69	3.72	3.01	3.22	0.2	1	0	0	22.06	0.37	0.12	0.0644929	0.177226	-0.320315	-0.0206581	-0.0567683
152	2014	0.69	3.63	3.15	2.92	0.24	1	0	0	22.2	0.22	0.16	0.204493	-0.122774	-0.280315	-0.0573225	0.0344153
152	2015	0.69	3.59	3.12	2.88	0.22	1	0	0	22.67	0.21	0.16	0.174493	-0.162774	-0.300315	-0.0524028	0.0488834
152	2016	1.39	4.34	3.93	3.39	0.23	1	0	0	23.26	0.18	0.14	0.984493	0.347226	-0.290315	-0.285813	-0.100805
152	2017	1.1	3.56	3.1	2.82	1.06	1	0	0	23.54	0.21	0.14	0.154493	-0.222774	0.539685	0.0833774	-0.120228
152	2018	1.39	3.7	3.32	2.83	0.2	1	0	0	23.58	0.2	0.19	0.374493	-0.212774	-0.320315	-0.119956	0.0681547
153	2014	0	3.11	1.84	3	0.2	0	1	1	23.39	-0.06	0.11	-1.10551	-0.0427737	-0.320315	0.354111	0.0137011
153	2015	0	3.33	2.48	2.99	0.2	0	1	1	23.45	0	0.12	-0.465507	-0.0527737	-0.320315	0.149109	0.0169042
153	2016	0	3.44	2.65	3.04	0.2	0	1	1	23.46	0.02	0.12	-0.295507	-0.0027738	-0.320315	0.0946554	0.0008885
153	2017	0	3.64	3.04	3.04	0.4	0	1	1	23.42	0.1	0.12	0.0944929	-0.0027738	-0.120315	-0.0113689	0.0003337
153	2018	0	3.64	3.04	3.04	0.2	0	1	1	23.5	0.08	0.13	0.0944929	-0.0027738	-0.320315	-0.0302675	0.0008885
154	2014	2.77	3.43	2.79	2.92	0.2	0	1	1	23.94	0.01	0.02	-0.155507	-0.122774	-0.320315	0.0498113	0.0393263
154	2015	1.79	2.99	1.77	2.89	0.2	0	1	1	23.84	-0.05	0.05	-1.17551	-0.152774	-0.320315	0.376533	0.0489357
154	2016	2.2	3.22	2.4	2.89	0.25	0	1	1	23.76	0.01	0.06	-0.545507	-0.152774	-0.270315	0.147459	0.041297
154	2017	2.08	3.72	3.29	2.91	0.2	0	1	1	23.86	0.07	0.06	0.344493	-0.132774	-0.320315	-0.110346	0.0425294
154	2018	2.71	3.81	3.4	2.94	0.2	0	1	1	23.94	0.11	0.06	0.454493	-0.102774	-0.320315	-0.145581	0.03292
155	2014	1.39	2.95	1.91	2.79	0.2	0	1	1	22.58	-0.06	0.08	-1.03551	-0.252774	-0.320315	0.331689	0.0809673
155	2015	2.2	3.58	2.93	3.04	0.2	0	1	1	22.54	0.01	0.09	-0.015507	-0.0027738	-0.320315	0.0049671	0.0008885
155	2016	2.4	2.98	2.11	2.73	0.22	0	1	1	22.49	-0.04	0.11	-0.835507	-0.312774	-0.300315	0.250916	0.0939307
155	2017	2.08	3.4	2.82	2.85	0.24	0	1	1	22.43	0.01	0.12	-0.125507	-0.192774	-0.280315	0.0351815	0.0540374
155	2018	0.69	2.75	1.06	2.82	0.41	0	1	1	22.48	-0.13	0.08	-1.88551	-0.222774	-0.110315	0.208	0.0245753
156	2014	0	3.52	2.81	3.04	0.2	0	1	0	22.65	0	0.27	-0.135507	-0.0027738	-0.320315	0.043405	0.0008885
156	2015	0	3.52	2.81	3.04	0.2	0	1	0	22.8	0.01	0.27	-0.135507	-0.0027738	-0.320315	0.043405	0.0008885
156	2016	1.1	3.53	2.84	3.04	0.2	0	1	0	22.97	0.01	0.3	-0.105507	-0.0027738	-0.320315	0.0337955	0.0008885
156	2017	1.1	3.51	2.8	3.04	0.26	0	1	0	23.27	0.02	0.32	-0.145507	-0.0027738	-0.260315	0.0378777	0.0007221
156	2018	0.69	3.54	2.87	3.04	1.02	0	1	0	23.46	0.02	0.31	-0.0755072	-0.0027738	0.499685	-0.0377298	-0.001386
157	2014	3.56	3.7	3.25	2.93	0.41	1	0	0	23.16	0.09	0.33	0.304493	-0.112774	-0.110315	-0.0335902	0.0124406
157	2015	2.2	3.7	3.23	2.94	0.2	1	0	0	23.33	0.09	0.36	0.284493	-0.102774	-0.320315	-0.0911274	0.03292
157	2016	1.79	4.34	3.76	3.63	0.21	1	0	0	23.41	0.1	0.34	0.814493	0.587226	-0.310315	-0.25275	-0.182225
157	2017	3.33	3.71	3.24	2.95	0.2	1	0	0	23.4	0.11	0.34	0.294493	-0.0927737	-0.320315	-0.0943306	0.0297168
157	2018	3.56	3.7	3.23	2.95	0.2	1	0	0	23.66	0.1	0.34	0.284493	-0.0927737	-0.320315	-0.0911274	0.0297168
158	2014	2.3	3.64	3.17	2.91	0.21	1	0	0	20.81	0.13	0.24	0.224493	-0.132774	-0.310315	-0.0696636	0.0412017
158	2015	2.56	3.73	3.3	2.92	0.2	1	0	0	21.33	0.12	0.26	0.354493	-0.122774	-0.320315	-0.113549	0.0393263
158	2016	2.71	3.71	3.25	2.95	0.2	1	0	0	21.7	0.12	0.27	0.304493	-0.0927737	-0.320315	-0.0975337	0.0297168
158	2017	2.3	3.69	3.23	2.94	0.6	1	0	0	22.07	0.1	0.27	0.284493	-0.102774	0.0796849	0.0226698	-0.0081895
158	2018	2.64	3.7	3.23	2.95	0.2	1	0	0	22.14	0.09	0.14	0.284493	-0.0927737	-0.320315	-0.0911274	0.0297168
159	2014	0	3.17	2.49	2.76	0.2	1	0	1	21.26	0	0.12	-0.455507	-0.282774	-0.320315	0.145906	0.0905767
159	2015	0	2.92	1.73	2.82	0.24	1	0	1	21.77	-0.02	0.12	-1.21551	-0.222774	-0.280315	0.340725	0.0624469
159	2016	0	3.32	2.72	2.81	0.24	1	0	1	22.41	0	0.09	-0.225507	-0.232774	-0.280315	0.063213	0.06525
159	2017	0	3.22	2.43	2.87	0.26	1	0	1	22.57	0	0.1	-0.515507	-0.172774	-0.260315	0.134194	0.0449757
159	2018	0	3.42	2.7	2.99	0.22	1	0	1	22.45	0.01	0.16	-0.245507	-0.0527737	-0.300315	0.0737295	0.0158487
160	2014	1.39	3.27	2.67	2.77	0.2	1	1	1	21.03	0.01	0.17	-0.275507	-0.272774	-0.320315	0.0882491	0.0873736
160	2015	1.61	3.33	2.77	2.77	0.2	1	1	1	21.03	0.05	0.19	-0.175507	-0.272774	-0.320315	0.0562176	0.0873736
160	2016	0.69	3.33	2.76	2.77	0.33	1	1	1	21.13	0.06	0.2	-0.185507	-0.272774	-0.190315	0.0353048	0.051913
160	2017	1.61	3.43	2.94	2.77	0.23	1	1	1	21.11	0.13	0.21	-0.005507	-0.272774	-0.290315	0.0015988	0.0791904
160	2018	1.95	3.52	3.03	2.84	0.2	1	1	1	21.36	0.15	0.05	0.0844929	-0.202774	-0.320315	-0.0270644	0.0649515
161	2014	0	3.74	2.72	3.43	0.4	1	1	1	24.15	0.07	0.62	-0.225507	0.387226	-0.120315	0.0271319	-0.0465892
161	2015	0	3.72	2.65	3.43	0.2	1	1	1	24.27	0.04	0.62	-0.295507	0.387226	-0.320315	0.0946554	-0.124035
161	2016	0	3.7	2.61	3.43	0.2	1	1	1	24.47	0.03	0.62	-0.335507	0.387226	-0.320315	0.107468	-0.124035
161	2017	0	3.7	2.61	3.43	0.2	1	1	1	24.49	0.03	0.63	-0.335507	0.387226	-0.320315	0.107468	-0.124035
161	2018	0	3.82	2.93	3.43	0.2	1	1	1	24.61	0.05	0.37	-0.015507	0.387226	-0.320315	0.0049671	-0.124035
162	2014	3.18	3.65	3.08	3.03	0.2	1	1	1	23.71	0.04	0.19	0.134493	-0.0127738	-0.320315	-0.0430801	0.0040916
162	2015	1.95	3.4	2.58	3.04	0.2	1	1	1	23.83	0.03	0.19	-0.365507	-0.0027738	-0.320315	0.117078	0.0008885
162	2016	1.39	3.35	2.55	2.98	0.2	1	1	1	23.94	0.03	0.19	-0.395507	-0.0627737	-0.320315	0.126687	0.0201074
162	2017	2.2	3.73	3.25	2.99	0.2	1	1	1	24.05	0.16	0.2	0.304493	-0.0527737	-0.320315	-0.0975337	0.0169042
162	2018	1.39	3.78	3.33	3	0.21	1	1	1	24.05	0.18	0.2	0.384493	-0.0427737	-0.310315	-0.119314	0.0132733
163	2014	2.3	3.6	2.98	3.04	0.22	0	1	1	24.66	0.07	0.06	0.034493	-0.0027738	-0.300315	-0.0103588	0.000833
163	2015	2.08	3.47	2.73	3.04	0.2	0	1	1	24.65	0.01	0.06	-0.215507	-0.0027738	-0.320315	0.0690302	0.0008885
163	2016	2.2	3.64	3.06	3.04	0.2	0	1	1	24.78	0.09	0.07	0.114493	-0.0027738	-0.320315	-0.0366738	0.0008885
163	2017	2.3	3.82	3.36	3.04	0.22	0	1	1	24.92	0.14	0.07	0.414493	-0.0027738	-0.300315	-0.124479	0.000833
163	2018	2.48	3.83	3.37	3.04	0.2	0	1	1	24.9	0.12	0.07	0.424493	-0.0027738	-0.320315	-0.135971	0.0008885
164	2014	0	3.45	2.66	3.04	0.2	0	0	1	20.78	0.01	0.06	-0.285507	-0.0027738	-0.320315	0.0914522	0.0008885
164	2015	0	2.74	1.5	2.71	0.2	0	0	1	21	-0.28	0.09	-1.44551	-0.332774	-0.320315	0.463018	0.106593
164	2016	0	4.26	3.61	3.64	0.2	0	0	1	21.03	0.05	0.08	0.664493	0.597226	-0.320315	-0.212847	-0.191301
164	2017	0	3.39	2.54	3.04	0.25	0	0	1	22.11	0.09	0.13	-0.405507	-0.0027738	-0.270315	0.109615	0.0007498
164	2018	0	3.34	2.42	3.04	0.21	0	0	1	22.23	0.02	0.12	-0.525507	-0.0027738	-0.310315	0.163073	0.0008607
165	2014	1.1	3.8	3.4	2.94	0.32	0	0	1	23.85	0.32	0.07	0.454493	-0.102774	-0.200315	-0.0910419	0.0205871
165	2015	1.79	4.4	3.97	3.48	0.22	0	0	1	23.95	0.16	0.1	1.02449	0.437226	-0.300315	-0.307671	-0.131306
165	2016	0.69	3.64	3.17	2.92	0.2	0	0	1	24.3	0.17	0.1	0.224493	-0.122774	-0.320315	-0.0719085	0.0393263
165	2017	1.79	3.57	2.92	3.04	0.25	0	0	1	24.57	0.22	0.14	-0.025507	-0.0027738	-0.270315	0.0068949	0.0007498
165	2018	1.95	3.87	3.43	3.04	0.2	0	0	1	24.6	0.27	0.14	0.484493	-0.0027738	-0.320315	-0.155191	0.0008885
166	2014	0.69	2.83	1.92	2.64	0.2	1	0	0	26.96	0.04	0	-1.02551	-0.402774	-0.320315	0.328485	0.129015
166	2015	0.69	3.97	3.27	3.43	0.31	1	0	0	27.12	0.05	0	0.324493	0.387226	-0.210315	-0.0682458	-0.0814396
166	2016	1.39	3.97	3.26	3.43	0.26	1	0	0	27.32	0.06	0	0.314493	0.387226	-0.260315	-0.0818673	-0.100801
166	2017	0	3.97	3.26	3.43	0.28	1	0	0	27.47	0.07	0	0.314493	0.387226	-0.240315	-0.0755774	-0.0930564
166	2018	0	3.98	3.29	3.43	0.23	1	0	0	27.67	0.07	0	0.344493	0.387226	-0.290315	-0.100012	-0.112418
167	2014	2.34	2.77	1.39	2.77	0.21	1	1	0	23.01	0.28	0.19	-1.55551	-0.272774	-0.310315	0.482698	0.0846458
167	2015	2.08	3.3	2.72	2.77	0.2	1	1	0	22.22	0.23	0.15	-0.225507	-0.272774	-0.320315	0.0722333	0.0873736
167	2016	1.1	3.38	2.76	2.87	0.2	1	1	0	22.45	0.49	0.12	-0.185507	-0.172774	-0.320315	0.0594207	0.0553421
167	2017	1.39	3.54	2.94	2.98	0.24	1	1	0	22.64	0.33	0.11	-0.005507	-0.0627737	-0.280315	0.0015437	0.0175964
167	2018	0.69	3.67	3.22	2.91	0.21	1	1	0	23.08	0.29	0.19	0.274493	-0.132774	-0.310315	-0.0851793	0.0412017
168	2014	0.69	2.9	1.83	2.76	0.2	1	1	1	22.47	-0.08	0.1	-1.11551	-0.282774	-0.320315	0.357314	0.0905767
168	2015	0.69	3.2	2.46	2.82	0.2	1	1	1	22.3	0.02	0.1	-0.485507	-0.222774	-0.320315	0.155515	0.0713578
168	2016	2.08	3.03	2.17	2.77	0.2	1	1	1	22.23	-0.05	0.08	-0.775507	-0.272774	-0.320315	0.248407	0.0873736
168	2017	1.39	3.67	3.3	2.79	0.2	1	1	1	22.24	0.14	0.06	0.354493	-0.252774	-0.320315	-0.113549	0.0809673
168	2018	1.39	3.77	3.4	2.87	0.2	1	1	1	22.34	0.16	0.04	0.454493	-0.172774	-0.320315	-0.145581	0.0553421
169	2014	3	3.36	2.48	3.04	0.2	0	1	1	24.95	0.01	0.09	-0.465507	-0.0027738	-0.320315	0.149109	0.0008885
169	2015	2.48	2.64	1.27	2.68	0.2	0	1	1	24.86	-0.1	0.09	-1.67551	-0.362774	-0.320315	0.53669	0.116202
169	2016	3.5	3.31	2.64	2.86	0.21	0	1	1	24.92	0.03	0.09	-0.305507	-0.182774	-0.310315	0.0948034	0.0567175
169	2017	3.61	3.54	3	2.91	0.21	0	1	1	25	0.08	0.1	0.054493	-0.132774	-0.310315	-0.01691	0.0412017
169	2018	3.76	3.76	3.33	2.94	0.23	0	1	1	25.07	0.1	0.1	0.384493	-0.102774	-0.290315	-0.111624	0.0298368
170	2014	4.04	3.05	2.27	2.74	0.2	1	0	1	21.72	-0.15	0.38	-0.675507	-0.302774	-0.320315	0.216375	0.096983
170	2015	4.84	3.22	2.53	2.8	0.2	1	0	1	21.68	0.05	0.4	-0.415507	-0.242774	-0.320315	0.133093	0.0777641
170	2016	1.1	3.37	2.75	2.86	0.2	1	0	1	21.64	0.19	0.22	-0.195507	-0.182774	-0.320315	0.0626239	0.0585452
170	2017	0	3.5	2.79	3.04	0.2	1	0	1	21.6	0.56	0.03	-0.155507	-0.0027738	-0.320315	0.0498113	0.0008885
170	2018	3.04	3.44	2.69	3.02	0.23	1	0	1	21.58	0.13	0.03	-0.255507	-0.0227737	-0.290315	0.0741775	0.0066116
171	2014	0	3.48	2.72	3.06	0.2	1	0	1	23.39	1.13	0.25	-0.225507	0.0172262	-0.320315	0.0722333	-0.0055178
171	2015	0	3.64	2.68	3.32	0.2	1	0	1	23.43	0.02	0.25	-0.265507	0.277226	-0.320315	0.0850459	-0.0887998
171	2016	0	3.46	2.84	2.93	0.33	1	0	1	23.56	0.04	0.25	-0.105507	-0.112774	-0.190315	0.0200796	0.0214625
171	2017	0	3.46	1.57	3.43	0.2	1	0	1	23.58	0.03	0.17	-1.37551	0.387226	-0.320315	0.440596	-0.124035
171	2018	0	-1.11	1.2	0	0.22	1	0	1	23.6	-0.19	0.09	-1.74551	-3.04277	-0.300315	0.524202	0.913791
172	2014	0	3.73	2.68	3.43	0.5	0	0	0	23.49	0.07	0	-0.265507	0.387226	-0.0203152	0.0053938	-0.0078666
172	2015	0	3.85	3	3.43	0.21	0	0	0	23.58	0.12	0	0.054493	0.387226	-0.310315	-0.01691	-0.120162
172	2016	0	3.93	3.18	3.43	0.2	0	0	0	23.61	0.19	0.2	0.234493	0.387226	-0.320315	-0.0751117	-0.124035
172	2017	0	3.92	3.16	3.43	0.21	0	0	0	23.57	0.21	0.48	0.214493	0.387226	-0.310315	-0.0665604	-0.120162
172	2018	0	3.83	2.95	3.43	0.22	0	0	0	23.86	0.16	0.24	0.004493	0.387226	-0.300315	-0.0013493	-0.11629
173	2014	0	3.48	2.73	3.04	0.2	0	0	1	20.55	0.02	0.67	-0.215507	-0.0027738	-0.320315	0.0690302	0.0008885
173	2015	0	3.31	2.39	3.02	0.2	0	0	1	23.42	-0.09	0.07	-0.555507	-0.0227737	-0.320315	0.177937	0.0072948
173	2016	1.39	3.68	3.13	3.02	0.2	0	0	1	23.26	0.15	0.03	0.184493	-0.0227737	-0.320315	-0.0590959	0.0072948
173	2017	0	3.55	2.89	3.03	0.2	0	0	1	23.35	0.13	0.01	-0.0555069	-0.0127738	-0.320315	0.0177797	0.0040916
173	2018	1.39	3.6	2.98	3.04	0.2	0	0	1	23.65	0.18	0.03	0.034493	-0.0027738	-0.320315	-0.0110486	0.0008885
174	2014	0.69	3.38	2.52	3.04	0.2	1	1	0	21.59	0	0.1	-0.425507	-0.0027738	-0.320315	0.136296	0.0008885
174	2015	0.69	2.79	1.52	2.75	0.2	1	1	0	21.67	-0.11	0.11	-1.42551	-0.292774	-0.320315	0.456612	0.0937799
174	2016	1.1	3.34	2.43	3.03	0.25	1	1	0	21.55	0.01	0.11	-0.515507	-0.0127738	-0.270315	0.139349	0.0034529
174	2017	0.69	3.1	2.33	2.78	0.2	1	1	0	21.53	0.01	0.11	-0.615507	-0.262774	-0.320315	0.197156	0.0841704
174	2018	1.95	3.11	2.33	2.78	0.21	1	1	0	21.5	0.01	0.11	-0.615507	-0.262774	-0.310315	0.191001	0.0815427
175	2014	0	3.65	3.21	2.88	0.2	0	1	1	21.55	0.19	0.09	0.264493	-0.162774	-0.320315	-0.0847211	0.0521389
175	2015	0	3.62	3.16	2.88	0.2	0	1	1	21.59	0.14	0	0.214493	-0.162774	-0.320315	-0.0687054	0.0521389
175	2016	2.4	3.61	3.05	2.99	0.2	0	1	1	21.59	0.16	0	0.104493	-0.0527737	-0.320315	-0.0334707	0.0169042
175	2017	0	3.4	2.88	2.78	0.2	0	1	1	21.59	0.1	0	-0.0655069	-0.262774	-0.320315	0.0209829	0.0841704
175	2018	1.39	3.51	2.94	2.91	0.4	0	1	1	21.6	0.1	0	-0.005507	-0.132774	-0.120315	0.0006626	0.0159747
176	2014	0.69	4.27	3.65	3.61	0.34	1	1	1	22.07	0.1	0.32	0.704493	0.567226	-0.180315	-0.127031	-0.102279
176	2015	1.1	3.61	2.7	3.26	0.2	1	1	1	21.95	0.07	0.34	-0.245507	0.217226	-0.320315	0.0786396	-0.0695809
176	2016	1.1	4.56	3.84	3.97	0.2	1	1	1	22.08	0.09	0.33	0.894493	0.927226	-0.320315	-0.28652	-0.297005
176	2017	1.39	3.59	2.65	3.26	0.2	1	1	1	22.22	0.06	0.3	-0.295507	0.217226	-0.320315	0.0946554	-0.0695809
176	2018	1.1	2.63	1.11	2.7	0.21	1	1	1	22.07	-0.69	0.32	-1.83551	-0.342774	-0.310315	0.569586	0.106368
177	2014	1.1	3.6	3.02	3.01	0.2	0	0	0	22.38	0.04	0.17	0.0744929	-0.0327737	-0.320315	-0.0238612	0.0104979
177	2015	0.69	3.58	2.99	2.98	0.2	0	0	0	22.44	0.04	0.17	0.044493	-0.0627737	-0.320315	-0.0142518	0.0201074
177	2016	1.61	3.6	3.03	2.99	0.2	0	0	0	22.51	0.05	0.09	0.0844929	-0.0527737	-0.320315	-0.0270644	0.0169042
177	2017	0	3.59	3	3.01	0.2	0	0	0	22.88	0.05	0.09	0.054493	-0.0327737	-0.320315	-0.0174549	0.0104979
177	2018	0.69	3.7	3.2	3	0.2	0	0	0	22.96	0.05	0.09	0.254493	-0.0427737	-0.320315	-0.081518	0.0137011
178	2014	0	3.63	2.9	3.15	0.22	0	1	1	21.71	0.08	0.01	-0.045507	0.107226	-0.300315	0.0136664	-0.0322017
178	2015	0	3.58	2.89	3.09	0.22	0	1	1	21.75	0.08	0.06	-0.0555069	0.0472262	-0.300315	0.0166696	-0.0141827
178	2016	0	3.52	2.83	3.03	0.23	0	1	1	21.76	0.06	0.04	-0.115507	-0.0127738	-0.290315	0.0335335	0.0037084
178	2017	0	3.53	2.86	3.03	0.26	0	1	1	21.83	0.07	0.04	-0.0855072	-0.0127738	-0.260315	0.0222588	0.0033252
178	2018	0	3.63	2.89	3.17	0.21	0	1	1	21.87	0.07	0.04	-0.0555069	0.127226	-0.310315	0.0172246	-0.0394803
179	2014	2.89	4.3	3.7	3.61	0.3	1	0	1	24.4	0.01	0.09	0.754493	0.567226	-0.220315	-0.166226	-0.124968
179	2015	1.79	2.68	1.74	2.56	0.2	1	0	1	24.32	-0.08	0.09	-1.20551	-0.482774	-0.320315	0.386142	0.15464
179	2016	2.94	4.21	3.54	3.61	0.2	1	0	1	24.26	0.02	0.09	0.594493	0.567226	-0.320315	-0.190425	-0.181691
179	2017	3.09	4.44	3.88	3.7	0.2	1	0	1	24.35	0.1	0.09	0.934493	0.657226	-0.320315	-0.299332	-0.21052
179	2018	3.18	3.85	3.44	3	0.2	1	0	1	24.44	0.14	0.1	0.494493	-0.0427737	-0.320315	-0.158394	0.0137011
180	2014	0.69	3.61	3.09	2.94	0.2	1	0	1	24.18	0.08	0.09	0.144493	-0.102774	-0.320315	-0.0462833	0.03292
180	2015	1.1	3.59	3.02	2.98	0.2	1	0	1	24.46	0.11	0.08	0.0744929	-0.0627737	-0.320315	-0.0238612	0.0201074
180	2016	1.61	4.37	3.82	3.61	0.22	1	0	1	24.48	0.13	0.1	0.874493	0.567226	-0.300315	-0.262624	-0.170347
180	2017	1.39	4.39	3.71	3.77	0.2	1	0	1	24.55	0.13	0.11	0.764493	0.727226	-0.320315	-0.244879	-0.232942
180	2018	1.39	3.62	3.09	2.97	0.35	1	0	1	24.68	0.09	0.12	0.144493	-0.0727737	-0.170315	-0.0246093	0.0123945
181	2014	1.39	3.8	3.25	3.12	0.31	0	1	1	24.38	0.19	0.1	0.304493	0.0772262	-0.210315	-0.0640395	-0.0162418
181	2015	0	3.75	3.13	3.17	0.2	0	1	1	24.37	0.14	0.11	0.184493	0.127226	-0.320315	-0.0590959	-0.0407525
181	2016	0.69	3.69	2.95	3.22	0.2	0	1	1	24.4	0.09	0.11	0.004493	0.177226	-0.320315	-0.0014392	-0.0567683
181	2017	0	3.66	2.92	3.19	0.2	0	1	1	24.49	0.09	0.16	-0.025507	0.147226	-0.320315	0.0081703	-0.0471588
181	2018	1.61	3.79	3.11	3.26	0.2	0	1	1	24.48	0.11	0.13	0.164493	0.217226	-0.320315	-0.0526896	-0.0695809
182	2014	1.1	3.66	3.1	3.03	0.2	1	0	0	23.06	0.02	0.2	0.154493	-0.0127738	-0.320315	-0.0494864	0.0040916
182	2015	1.1	3.64	3.06	3.03	0.2	1	0	0	23.23	0.02	0.15	0.114493	-0.0127738	-0.320315	-0.0366738	0.0040916
182	2016	0.69	3.61	3	3.03	0.2	1	0	0	23.29	0.02	0.26	0.054493	-0.0127738	-0.320315	-0.0174549	0.0040916
182	2017	0.69	3.61	3	3.04	0.2	1	0	0	23.36	0.02	0.61	0.054493	-0.0027738	-0.320315	-0.0174549	0.0008885
182	2018	0.69	3.62	3	3.04	0.2	1	0	0	23.4	0.02	0.56	0.054493	-0.0027738	-0.320315	-0.0174549	0.0008885
183	2014	1.1	3.82	3.21	3.22	0.31	1	1	1	21.83	0.23	0.09	0.264493	0.177226	-0.210315	-0.0556269	-0.0372734
183	2015	1.61	4.41	3.96	3.52	0.2	1	1	1	21.91	0.13	0.13	1.01449	0.477226	-0.320315	-0.324958	-0.152863
183	2016	1.61	4.25	3.75	3.45	0.2	1	1	1	21.97	0.1	0.16	0.804493	0.407226	-0.320315	-0.257691	-0.130441
183	2017	1.6	2.77	1.39	2.77	0.2	1	1	1	22.01	0.12	0.18	-1.55551	-0.272774	-0.320315	0.498252	0.0873736
183	2018	1.1	3.76	3.06	3.24	0.2	1	1	1	22.3	0.13	0.19	0.114493	0.197226	-0.320315	-0.0366738	-0.0631746
184	2014	1.1	3.75	3.27	3	0.3	1	1	0	24.04	0.44	0	0.324493	-0.0427737	-0.220315	-0.0714907	0.0094237
184	2015	1.39	4.4	3.91	3.55	0.2	1	1	0	24.32	0.33	0	0.964493	0.507226	-0.320315	-0.308942	-0.162472
184	2016	0.69	3.77	3.31	2.99	0.2	1	1	0	24.31	0.48	0	0.364493	-0.0527737	-0.320315	-0.116753	0.0169042
184	2017	0.69	3.77	3.31	3	0.23	1	1	0	24.47	0.5	0.06	0.364493	-0.0427737	-0.290315	-0.105818	0.0124179
184	2018	1.1	3.78	3.32	3.01	0.23	1	1	0	24.6	0.57	0.01	0.374493	-0.0327737	-0.290315	-0.108721	0.0095147
185	2014	0	2.65	1.07	2.72	0.2	0	1	1	24.68	-0.34	0.05	-1.87551	-0.322774	-0.320315	0.600753	0.103389
185	2015	0	2.73	1.37	2.73	0.2	0	1	1	24.75	0.21	0.04	-1.57551	-0.312774	-0.320315	0.504659	0.100186
185	2016	0.69	3.91	2.72	3.66	0.2	0	1	1	22.99	-0.62	0.05	-0.225507	0.617226	-0.320315	0.0722333	-0.197707
185	2017	1.95	3.38	2.78	2.85	0.22	0	1	1	23.07	0.1	0.04	-0.165507	-0.192774	-0.300315	0.0497043	0.0578929
185	2018	1.1	3.38	2.94	2.68	0.2	0	1	1	23.2	0.2	0.04	-0.005507	-0.362774	-0.320315	0.001764	0.116202
186	2014	0	3.35	2.75	2.83	0.2	1	0	1	22.14	0.11	0.08	-0.195507	-0.212774	-0.320315	0.0626239	0.0681547
186	2015	0	3.37	2.59	2.98	0.2	1	0	1	22.23	0.03	0.03	-0.355507	-0.0627737	-0.320315	0.113874	0.0201074
186	2016	0	2.95	1.75	2.86	0.2	1	0	1	22.25	0.05	0.05	-1.19551	-0.182774	-0.320315	0.382939	0.0585452
186	2017	0	3.35	2.75	2.82	0.2	1	0	1	22.8	0.05	0.04	-0.195507	-0.222774	-0.320315	0.0626239	0.0713578
186	2018	0	3.1	2.73	2.4	0.63	1	0	1	22.84	0.01	0.04	-0.215507	-0.642774	0.109685	-0.0236379	-0.0705025
187	2014	1.79	3.75	3.34	2.91	0.41	0	1	0	23.02	0.18	0.17	0.394493	-0.132774	-0.110315	-0.0435186	0.0146469
187	2015	1.39	3.79	3.38	2.94	0.2	0	1	0	23.49	0.16	0.19	0.434493	-0.102774	-0.320315	-0.139175	0.03292
187	2016	1.1	3.79	3.38	2.93	0.2	0	1	0	23.6	0.17	0.25	0.434493	-0.112774	-0.320315	-0.139175	0.0361231
187	2017	1.1	3.63	3.11	2.96	0.2	0	1	0	23.68	0.09	0.23	0.164493	-0.0827737	-0.320315	-0.0526896	0.0265137
187	2018	2.08	3.56	2.9	3.04	0.2	0	1	0	23.84	0.03	0.22	-0.045507	-0.0027738	-0.320315	0.0145766	0.0008885
188	2014	1.61	4.45	3.81	3.79	0.25	0	1	1	24.17	0.02	0.05	0.864493	0.747226	-0.270315	-0.233685	-0.201987
188	2015	1.39	2.46	1.54	2.4	0.2	0	1	1	24.29	-0.09	0.05	-1.40551	-0.642774	-0.320315	0.450205	0.20589
188	2016	1.1	4.31	3.76	3.57	0.21	0	1	1	24.38	0.01	0.06	0.814493	0.527226	-0.310315	-0.25275	-0.163606
188	2017	1.1	3.43	2.86	2.85	0.24	0	1	1	24.49	0.08	0.05	-0.0855072	-0.192774	-0.280315	0.023969	0.0540374
188	2018	1.95	3.5	2.78	3.04	0.31	0	1	1	24.61	0.06	0.06	-0.165507	-0.0027738	-0.210315	0.0348087	0.0005834
189	2014	0	3.43	2.63	3.04	0.2	0	1	1	22.45	0.03	0.01	-0.315507	-0.0027738	-0.320315	0.101062	0.0008885
189	2015	0	2.86	1.62	2.8	0.2	0	1	1	22.46	0.2	0.01	-1.32551	-0.242774	-0.320315	0.42458	0.0777641
189	2016	0	2.88	1.84	2.75	0.2	0	1	1	22.39	-0.15	0.02	-1.10551	-0.292774	-0.320315	0.354111	0.0937799
189	2017	0	3.66	3.33	2.71	0.2	0	1	1	22.5	0.16	0.04	0.384493	-0.332774	-0.320315	-0.123159	0.106593
189	2018	0	3.33	2.7	2.83	0.4	0	1	1	22.37	-0.12	0.03	-0.245507	-0.212774	-0.120315	0.0295382	0.0255999
190	2014	0.69	3.61	2.78	3.22	0.2	1	0	0	20.84	0.12	0.14	-0.165507	0.177226	-0.320315	0.0530144	-0.0567683
190	2015	0.69	3.6	2.92	3.09	0.2	1	0	0	21.39	0.02	0.15	-0.025507	0.0472262	-0.320315	0.0081703	-0.0151273
190	2016	0.69	3.61	3	3.04	0.2	1	0	0	21.39	0.25	0.15	0.054493	-0.0027738	-0.320315	-0.0174549	0.0008885
190	2017	0.69	3.85	3.39	3.07	0.2	1	0	0	22.19	0.24	0.15	0.444493	0.0272262	-0.320315	-0.142378	-0.008721
190	2018	1.1	3.79	3.34	3	0.2	1	0	0	22.62	0.2	0.14	0.394493	-0.0427737	-0.320315	-0.126362	0.0137011
191	2014	0	3.83	2.95	3.43	0.39	1	1	0	23.41	0.03	0.11	0.004493	0.387226	-0.130315	-0.0005855	-0.0504615
191	2015	0	3.87	3.05	3.43	0.2	1	1	0	23.32	0.05	0.44	0.104493	0.387226	-0.320315	-0.0334707	-0.124035
191	2016	0	3.88	3.1	3.41	0.2	1	1	0	23.36	0.08	0.41	0.154493	0.367226	-0.320315	-0.0494864	-0.117628
191	2017	0	2.95	2.81	1.86	0.21	1	1	0	23.45	0.03	0.19	-0.135507	-1.18277	-0.310315	0.0420499	0.367033
191	2018	0	3.9	3.11	3.43	0.22	1	1	0	23.51	0.13	0.11	0.164493	0.387226	-0.300315	-0.0493997	-0.11629
192	2014	0.69	3.31	2.62	2.88	0.2	0	0	1	22.95	0.07	0.17	-0.325507	-0.162774	-0.320315	0.104265	0.0521389
192	2015	0	3.38	2.52	3.04	0.2	0	0	1	23.24	0.05	0.19	-0.425507	-0.0027738	-0.320315	0.136296	0.0008885
192	2016	0	3.72	3.25	2.96	0.2	0	0	1	23.24	0.15	0.21	0.304493	-0.0827737	-0.320315	-0.0975337	0.0265137
192	2017	0	3.55	2.99	2.94	0.2	0	0	1	23.27	0.18	0.19	0.044493	-0.102774	-0.320315	-0.0142518	0.03292
192	2018	0	3.75	3.34	2.9	0.23	0	0	1	23.28	0.16	0.18	0.394493	-0.142774	-0.290315	-0.114527	0.0414493
193	2014	0.69	4.36	3.9	3.48	5.7	0	1	0	22.98	0.22	0.09	0.954493	0.437226	5.17969	4.94397	2.26469
193	2015	2.2	4.33	3.89	3.43	0.2	0	1	0	23.49	0.17	0.04	0.944493	0.387226	-0.320315	-0.302536	-0.124035
193	2016	1.79	4.32	3.87	3.43	0.2	0	1	0	23.86	0.19	0.03	0.924493	0.387226	-0.320315	-0.296129	-0.124035
193	2017	2.3	3.75	3.2	3.09	0.2	0	1	0	24.23	0.16	0.01	0.254493	0.0472262	-0.320315	-0.081518	-0.0151273
193	2018	2.2	3.66	2.98	3.14	0.2	0	1	0	24.41	0.08	0.01	0.034493	0.0972264	-0.320315	-0.0110486	-0.0311431
194	2014	0	2.95	1.97	2.77	0.2	0	0	1	21.44	-0.37	0.07	-0.975507	-0.272774	-0.320315	0.31247	0.0873736
194	2015	0.69	3.58	2.99	3	0.2	0	0	1	21.61	0.15	0.03	0.044493	-0.0427737	-0.320315	-0.0142518	0.0137011
194	2016	1.1	3.49	2.86	2.96	0.2	0	0	1	21.89	0.13	0.03	-0.0855072	-0.0827737	-0.320315	0.0273892	0.0265137
194	2017	1.61	3.49	2.87	2.95	0.27	0	0	1	22.33	0.11	0.03	-0.0755072	-0.0927737	-0.250315	0.0189006	0.0232227
194	2018	0.69	3.61	3.03	3	0.2	0	0	1	22.26	0.13	0.02	0.0844929	-0.0427737	-0.320315	-0.0270644	0.0137011
195	2014	1.34	2.77	1.39	2.77	0.2	1	1	0	23.1	0.3	0.19	-1.55551	-0.272774	-0.320315	0.498252	0.0873736
195	2015	2.56	3.53	2.92	2.97	0.22	1	1	0	23.7	0.31	0.21	-0.025507	-0.0727737	-0.300315	0.0076601	0.021855
195	2016	1.61	3.53	2.93	2.97	0.22	1	1	0	24.01	0.334	0.21	-0.015507	-0.0727737	-0.300315	0.004657	0.021855
195	2017	1.95	3.54	2.94	2.97	0.2	1	1	0	24.6	0.39	0.22	-0.005507	-0.0727737	-0.320315	0.001764	0.0233105
195	2018	2.2	3.78	3.33	3	0.2	1	1	0	24.61	0.41	0.25	0.384493	-0.0427737	-0.320315	-0.123159	0.0137011
196	2014	3	3.86	3.38	3.09	0.43	1	0	0	25.04	0.09	0.15	0.434493	0.0472262	-0.0903152	-0.0392413	-0.0042652
196	2015	3.47	3.81	3.32	3.07	0.2	1	0	0	25.05	0.08	0.16	0.374493	0.0272262	-0.320315	-0.119956	-0.008721
196	2016	2.89	4.43	4	3.51	0.21	1	0	0	25.6	0.07	0.14	1.05449	0.467226	-0.310315	-0.327225	-0.144987
196	2017	3.3	3.81	3.32	3.06	0.33	1	0	0	25.78	0.06	0.15	0.374493	0.0172262	-0.190315	-0.0712717	-0.0032784
196	2018	3.76	3.84	3.33	3.12	0.21	1	0	0	25.84	0.06	0.17	0.384493	0.0772262	-0.310315	-0.119314	-0.0239645
197	2014	0	3.41	2.59	3.04	0.22	1	1	0	21.94	0.03	0.14	-0.355507	-0.0027738	-0.300315	0.106764	0.000833
197	2015	0	2.79	2.06	2.52	0.2	1	1	0	21.91	-0.05	0.14	-0.885507	-0.522774	-0.320315	0.283641	0.167452
197	2016	0	4.23	3.56	3.62	0.21	1	1	0	22.31	0.04	0.16	0.614493	0.577226	-0.310315	-0.190687	-0.179122
197	2017	0	3.07	1.82	2.96	0.2	1	1	0	22.29	0.06	0.17	-1.12551	-0.0827737	-0.320315	0.360517	0.0265137
197	2018	1.1	3.39	2.75	2.89	0.24	1	1	0	22.35	0.07	0.18	-0.195507	-0.152774	-0.280315	0.0548036	0.0428248
198	2014	0.69	3.44	2.77	2.95	0.2	1	0	1	20.59	0.1	0.21	-0.175507	-0.0927737	-0.320315	0.0562176	0.0297168
198	2015	0	3.45	2.88	2.87	0.2	1	0	1	20.64	0.12	0.03	-0.0655069	-0.172774	-0.320315	0.0209829	0.0553421
198	2016	1.39	3.57	3	2.96	0.2	1	0	1	20.92	0.11	0.17	0.054493	-0.0827737	-0.320315	-0.0174549	0.0265137
198	2017	0	3.48	2.88	2.92	0.2	1	0	1	21.58	0.08	0.16	-0.0655069	-0.122774	-0.320315	0.0209829	0.0393263
198	2018	0.69	3.14	2.74	2.46	1.2	1	0	1	21.73	0.03	0.1	-0.205507	-0.582774	0.679685	-0.13968	-0.396103
199	2014	1.61	3.52	2.91	2.97	0.2	0	1	1	21.62	0.02	0.16	-0.035507	-0.0727737	-0.320315	0.0113734	0.0233105
199	2015	1.61	3.53	2.95	2.93	0.2	0	1	1	21.84	0.03	0.32	0.004493	-0.112774	-0.320315	-0.0014392	0.0361231
199	2016	1.39	3.54	2.96	2.95	0.27	0	1	1	21.95	0.04	0.31	0.014493	-0.0927737	-0.250315	-0.0036278	0.0232227
199	2017	1.39	3.45	2.85	2.91	0.24	0	1	1	22.04	0.02	0.31	-0.0955071	-0.132774	-0.280315	0.0267721	0.0372185
199	2018	2.08	3.23	2.61	2.75	1.64	0	1	1	22	0.01	0.31	-0.335507	-0.292774	1.11969	-0.375662	-0.327814
200	2014	1.1	3.6	3.09	2.93	0.2	1	1	0	23.59	0.17	0.06	0.144493	-0.112774	-0.320315	-0.0462833	0.0361231
200	2015	1.1	4.25	3.63	3.6	0.6	1	1	0	23.65	0.1	0.07	0.684493	0.557226	0.0796849	0.0545437	0.0444025
200	2016	0.69	3.49	2.77	3.04	0.87	1	1	0	23.71	0.07	0.08	-0.175507	-0.0027738	0.349685	-0.0613722	-0.0009699
200	2017	1.95	3.53	2.86	3.03	0.2	1	1	0	23.73	0.12	0.1	-0.0855072	-0.0127738	-0.320315	0.0273892	0.0040916
200	2018	1.39	3.57	2.94	3.03	0.2	1	1	0	23.79	0.18	0.29	-0.005507	-0.0127738	-0.320315	0.001764	0.0040916
201	2014	1.61	3.41	2.86	2.83	0.2	1	0	0	20.17	0.08	0.09	-0.0855072	-0.212774	-0.320315	0.0273892	0.0681547
201	2015	1.39	3.46	2.91	2.85	0.2	1	0	0	20.13	0.12	0.1	-0.035507	-0.192774	-0.320315	0.0113734	0.0617484
201	2016	1.39	3.62	3.17	2.86	0.2	1	0	0	20.56	0.13	0.14	0.224493	-0.182774	-0.320315	-0.0719085	0.0585452
201	2017	1.79	3.75	3.34	2.91	0.24	1	0	0	21.03	0.22	0.1	0.394493	-0.132774	-0.280315	-0.110582	0.0372185
201	2018	2.08	3.76	3.35	2.9	0.2	1	0	0	21.08	0.11	0.1	0.404493	-0.142774	-0.320315	-0.129565	0.0457326
202	2014	0	3.48	2.9	2.92	0.2	1	0	0	22.8	0.07	0.03	-0.045507	-0.122774	-0.320315	0.0145766	0.0393263
202	2015	0	4.36	3.8	3.62	0.2	1	0	0	23.16	0.06	0.05	0.854493	0.577226	-0.320315	-0.273707	-0.184894
202	2016	0	3.57	2.95	3.02	0.2	1	0	0	23.52	0.03	0.09	0.004493	-0.0227737	-0.320315	-0.0014392	0.0072948
202	2017	0	3.57	2.97	3	1.2	1	0	0	23.78	0.02	0	0.024493	-0.0427737	0.679685	0.0166475	-0.0290727
202	2018	0	3.48	2.88	2.93	0.2	1	0	0	23.75	0.01	0	-0.0655069	-0.112774	-0.320315	0.0209829	0.0361231
203	2014	0	3.44	2.65	3.04	0.2	1	1	1	22.08	0.02	0.13	-0.295507	-0.0027738	-0.320315	0.0946554	0.0008885
203	2015	0.69	2.87	1.95	2.68	0.2	1	1	1	22.24	-0.08	0.13	-0.995507	-0.362774	-0.320315	0.318876	0.116202
203	2016	0.69	2.75	2.16	2.4	0.22	1	1	1	22.15	-0.03	0.19	-0.785507	-0.642774	-0.300315	0.2359	0.193035
203	2017	1.61	3.45	2.68	3.04	0.22	1	1	1	22.72	0.05	0.13	-0.265507	-0.0027738	-0.300315	0.0797358	0.000833
203	2018	0.69	3.88	3.45	3.04	0.2	1	1	1	21.97	0.5	0.27	0.504493	-0.0027738	-0.320315	-0.161597	0.0008885
204	2014	1.79	3.53	2.9	3	0.2	1	0	1	17.96	0.03	0.1	-0.045507	-0.0427737	-0.320315	0.0145766	0.0137011
204	2015	0	3.2	2.73	2.58	0.2	1	0	1	17.95	0	0.11	-0.215507	-0.462774	-0.320315	0.0690302	0.148233
204	2016	2.08	3.08	2.7	2.4	0.22	1	0	1	17.94	0	0.12	-0.245507	-0.642774	-0.300315	0.0737295	0.193035
204	2017	0.69	3.67	3.13	3.01	0.4	1	0	1	17.88	0.07	0.13	0.184493	-0.0327737	-0.120315	-0.0221973	0.0039432
204	2018	0	3.81	3.39	2.97	0.21	1	0	1	18.12	0.14	0.13	0.444493	-0.0727737	-0.310315	-0.137933	0.0225828
205	2014	1.1	3.65	3.09	3.01	0.2	1	1	1	23.72	0.05	0.1	0.144493	-0.0327737	-0.320315	-0.0462833	0.0104979
205	2015	0.69	4.4	3.83	3.68	0.2	1	1	1	23.74	0.04	0.11	0.884493	0.637226	-0.320315	-0.283317	-0.204113
205	2016	0.69	4.45	3.96	3.63	0.21	1	1	1	23.77	0.07	0.11	1.01449	0.587226	-0.310315	-0.314813	-0.182225
205	2017	0.69	3.84	3.42	2.99	0.2	1	1	1	23.91	0.13	0.11	0.474493	-0.0527737	-0.320315	-0.151987	0.0169042
205	2018	1.39	3.82	3.39	3	0.21	1	1	1	23.96	0.1	0.11	0.444493	-0.0427737	-0.310315	-0.137933	0.0132733
206	2014	0.69	3.7	3.15	3.04	0.27	1	1	1	23.58	0.13	0.1	0.204493	-0.0027738	-0.250315	-0.0511877	0.0006943
206	2015	0.69	3.21	2.65	2.69	0.2	1	1	1	23.5	-0.07	0.11	-0.295507	-0.352774	-0.320315	0.0946554	0.112999
206	2016	0.69	4.37	3.77	3.68	0.2	1	1	1	23.46	0.05	0.1	0.824493	0.637226	-0.320315	-0.264098	-0.204113
206	2017	0.69	3.69	3.17	3	0.2	1	1	1	23.66	0.08	0.09	0.224493	-0.0427737	-0.320315	-0.0719085	0.0137011
206	2018	1.61	3.65	3.12	2.99	0.2	1	1	1	23.84	0.05	0.11	0.174493	-0.0527737	-0.320315	-0.0558927	0.0169042
207	2014	4.2	4.2	3.64	3.49	0.4	1	1	1	24.57	-0.03	0.07	0.694493	0.447226	-0.120315	-0.083558	-0.0538081
207	2015	3.43	3.31	2.56	2.91	0.2	1	1	1	24.7	0	0.07	-0.385507	-0.132774	-0.320315	0.123484	0.0425294
207	2016	3.89	3.1	2.49	2.65	0.2	1	1	1	24.72	-0.01	0.08	-0.455507	-0.392774	-0.320315	0.145906	0.125811
207	2017	4.04	3.32	2.73	2.79	0.2	1	1	1	24.77	0.04	0.11	-0.215507	-0.252774	-0.320315	0.0690302	0.0809673
207	2018	4.09	3.4	2.83	2.83	0.27	1	1	1	25	0.04	0.12	-0.115507	-0.212774	-0.250315	0.0289132	0.0532605
208	2014	1.79	3.76	3.25	3.04	0.5	1	1	0	24.51	0.53	0.15	0.304493	-0.0027738	-0.0203152	-0.0061858	5.63e-05
208	2015	0.69	4.43	3.92	3.64	0.21	1	1	0	24.53	0.52	0.12	0.974493	0.597226	-0.310315	-0.3024	-0.185328
208	2016	0.69	3.77	3.27	3.04	0.21	1	1	0	24.54	0.48	0.12	0.324493	-0.0027738	-0.310315	-0.100695	0.0008607
208	2017	0.69	3.72	3.19	3.04	0.2	1	1	0	24.81	0.51	0.12	0.244493	-0.0027738	-0.320315	-0.0783148	0.0008885
208	2018	2.2	3.71	3.24	2.96	0.2	1	1	0	24.95	0.63	0.12	0.294493	-0.0827737	-0.320315	-0.0943306	0.0265137
209	2014	1.61	3.47	2.79	3	0.2	1	1	1	22.07	0.04	0.06	-0.155507	-0.0427737	-0.320315	0.0498113	0.0137011
209	2015	1.1	3.47	2.71	3.04	0.2	1	1	1	22.04	0.05	0.06	-0.235507	-0.0027738	-0.320315	0.0754365	0.0008885
209	2016	0.69	3.22	2.35	2.92	0.2	1	1	1	22.05	-0.04	0.05	-0.595507	-0.122774	-0.320315	0.19075	0.0393263
209	2017	1.1	3.42	2.9	2.79	0.2	1	1	1	22.18	0.14	0.06	-0.045507	-0.252774	-0.320315	0.0145766	0.0809673
209	2018	1.79	3.72	3.34	2.84	0.2	1	1	1	22.25	0.12	0.07	0.394493	-0.202774	-0.320315	-0.126362	0.0649515
210	2014	0	3.5	2.78	3.04	0.2	1	1	0	23.03	0.07	0.33	-0.165507	-0.0027738	-0.320315	0.0530144	0.0008885
210	2015	0	4.47	3.87	3.78	0.2	1	1	0	23.07	0.07	0.28	0.924493	0.737226	-0.320315	-0.296129	-0.236145
210	2016	0	4.27	3.7	3.56	0.21	1	1	0	23.43	0.07	0.28	0.754493	0.517226	-0.310315	-0.234131	-0.160503
210	2017	0	3.65	3.09	3.03	0.2	1	1	0	23.59	0.06	0.3	0.144493	-0.0127738	-0.320315	-0.0462833	0.0040916
210	2018	0	3.67	3.11	3.04	0.2	1	1	0	23.9	0.06	0.29	0.164493	-0.0027738	-0.320315	-0.0526896	0.0008885
211	2014	0	2.97	2.25	2.63	0.2	0	1	1	24.59	-0.02	0.05	-0.695507	-0.412774	-0.320315	0.222781	0.132218
211	2015	0	2.88	2.05	2.64	0.2	0	1	1	24.65	-0.01	0.05	-0.895507	-0.402774	-0.320315	0.286845	0.129015
211	2016	0	3.21	2.04	3.04	0.2	0	1	1	24.53	0.02	0.05	-0.905507	-0.0027738	-0.320315	0.290048	0.0008885
211	2017	0	3.49	2.76	3.04	0.2	0	1	1	24.55	0.05	0.05	-0.185507	-0.0027738	-0.320315	0.0594207	0.0008885
211	2018	0	3.48	2.74	3.04	0.26	0	1	1	24.6	0.06	0.05	-0.205507	-0.0027738	-0.260315	0.0534966	0.0007221
212	2014	0.69	3.16	2.4	2.8	0.2	0	1	1	23.1	0	0.07	-0.545507	-0.242774	-0.320315	0.174734	0.0777641
212	2015	0.69	2.56	0.48	2.73	0.2	0	1	1	23.08	-0.24	0.08	-2.46551	-0.312774	-0.320315	0.789739	0.100186
212	2016	0.69	3.21	2.52	2.79	0.2	0	1	1	23.09	0.01	0.1	-0.425507	-0.252774	-0.320315	0.136296	0.0809673
212	2017	1.1	2.99	2.5	2.47	0.25	0	1	1	23.13	0.01	0.11	-0.445507	-0.572774	-0.270315	0.120427	0.154829
212	2018	0.69	3.61	3.22	2.77	0.21	0	1	1	23.73	0.21	0.12	0.274493	-0.272774	-0.310315	-0.0851793	0.0846458
213	2014	1.1	3.33	2.73	2.8	0.2	0	1	0	22.5	0.01	0.05	-0.215507	-0.242774	-0.320315	0.0690302	0.0777641
213	2015	1.39	2.92	1.9	2.76	0.2	0	1	0	22.48	-0.07	0.05	-1.04551	-0.282774	-0.320315	0.334892	0.0905767
213	2016	1.61	2.81	1.54	2.77	0.2	0	1	0	22.36	-0.18	0.05	-1.40551	-0.272774	-0.320315	0.450205	0.0873736
213	2017	2.2	3.32	2.74	2.78	0.32	0	1	0	21.42	0.04	0.04	-0.205507	-0.262774	-0.200315	0.0411662	0.0526376
213	2018	1.39	3.27	2.54	2.87	0.27	0	1	0	22.94	0.03	0.07	-0.405507	-0.172774	-0.250315	0.101505	0.0432479
214	2014	0	3.34	2.74	2.82	0.2	0	0	0	23.64	0.01	0.1	-0.205507	-0.222774	-0.320315	0.065827	0.0713578
214	2015	0	3.55	2.87	3.04	0.2	0	0	0	23.64	0.03	0.1	-0.0755072	-0.0027738	-0.320315	0.0241861	0.0008885
214	2016	0.69	3.54	2.94	2.98	0.2	0	0	0	23.72	0.04	0.1	-0.005507	-0.0627737	-0.320315	0.001764	0.0201074
214	2017	1.79	3.72	3.32	2.88	0.2	0	0	0	24.02	0.13	0.11	0.374493	-0.162774	-0.320315	-0.119956	0.0521389
214	2018	1.1	3.58	3.06	2.92	0.22	0	0	0	24.3	0.16	0.09	0.114493	-0.122774	-0.300315	-0.034384	0.0368708
215	2014	1.95	3.62	3.07	2.97	0.22	0	1	1	25.22	0.09	0.06	0.124493	-0.0727737	-0.300315	-0.0373871	0.021855
215	2015	0	2.9	2.41	2.4	0.2	0	1	1	25.23	-0.05	0.06	-0.535507	-0.642774	-0.320315	0.171531	0.20589
215	2016	1.95	4.38	3.98	3.42	0.2	0	1	1	25.26	0.15	0.08	1.03449	0.377226	-0.320315	-0.331364	-0.120831
215	2017	1.39	3.61	3.11	2.92	0.2	0	1	1	25.38	0.36	0.08	0.164493	-0.122774	-0.320315	-0.0526896	0.0393263
215	2018	2.08	3.79	3.37	2.95	0.2	0	1	1	25.52	0.33	0.07	0.424493	-0.0927737	-0.320315	-0.135971	0.0297168
216	2014	0	3.86	3.27	3.23	0.46	0	0	1	22.07	0.18	0.07	0.324493	0.187226	-0.0603152	-0.0195718	-0.0112926
216	2015	0	4.25	3.66	3.56	0.2	0	0	1	22.27	0.04	0.07	0.714493	0.517226	-0.320315	-0.228863	-0.165675
216	2016	0	4.34	3.74	3.66	0.2	0	0	1	22.48	0.07	0.05	0.794493	0.617226	-0.320315	-0.254488	-0.197707
216	2017	0	3.83	3.18	3.26	0.2	0	0	1	22.51	0.23	0.04	0.234493	0.217226	-0.320315	-0.0751117	-0.0695809
216	2018	0	3.91	3.33	3.26	0.2	0	0	1	22.67	0.37	0.04	0.384493	0.217226	-0.320315	-0.123159	-0.0695809
217	2014	3.37	3.83	3.26	3.17	0.36	1	1	1	24.58	0.16	0.05	0.314493	0.127226	-0.160315	-0.050418	-0.0203963
217	2015	3.89	4.48	3.89	3.76	0.25	1	1	1	24.67	0.17	0.06	0.944493	0.717226	-0.270315	-0.255311	-0.193877
217	2016	2.56	3.79	3.16	3.2	0.27	1	1	1	24.74	0.13	0.06	0.214493	0.157226	-0.250315	-0.0536909	-0.0393561
217	2017	2.08	3.77	3.11	3.22	0.2	1	1	1	25.17	0.1	0.07	0.164493	0.177226	-0.320315	-0.0526896	-0.0567683
217	2018	2.71	3.83	3.33	3.1	0.26	1	1	1	25.32	0.18	0.09	0.384493	0.0572262	-0.260315	-0.100089	-0.0148968
218	2014	1.1	3.64	3.15	2.94	0.2	1	1	0	18.78	0.07	0.29	0.204493	-0.102774	-0.320315	-0.0655022	0.03292
218	2015	2.48	4.35	3.8	3.61	0.2	1	1	0	18.9	0.08	0.29	0.854493	0.567226	-0.320315	-0.273707	-0.181691
218	2016	2.2	4.29	3.7	3.6	0.2	1	1	0	18.98	0.07	0.29	0.754493	0.557226	-0.320315	-0.241676	-0.178488
218	2017	1.79	3.61	3.15	2.88	0.2	1	1	0	19.11	0.07	0.29	0.204493	-0.162774	-0.320315	-0.0655022	0.0521389
218	2018	1.95	3.62	3.14	2.91	0.2	1	1	0	19.2	0.06	0.32	0.194493	-0.132774	-0.320315	-0.0622991	0.0425294
219	2014	0.69	3.79	3.39	2.93	0.35	1	1	1	24.12	0.1	0.17	0.444493	-0.112774	-0.170315	-0.0757039	0.0192071
219	2015	0	3.8	3.41	2.91	0.2	1	1	1	24.12	0.17	0.19	0.464493	-0.132774	-0.320315	-0.148784	0.0425294
219	2016	0.69	3.79	3.41	2.9	0.2	1	1	1	24.18	0.15	0.2	0.464493	-0.142774	-0.320315	-0.148784	0.0457326
219	2017	0	3.78	3.38	2.91	0.2	1	1	1	24.24	0.14	0.2	0.434493	-0.132774	-0.320315	-0.139175	0.0425294
219	2018	0.69	3.78	3.38	2.92	0.2	1	1	1	24.24	0.11	0.2	0.434493	-0.122774	-0.320315	-0.139175	0.0393263
220	2014	2.3	3.66	3.13	3	0.22	1	1	0	25.49	0.02	0.54	0.184493	-0.0427737	-0.300315	-0.0554061	0.0128456
220	2015	2.56	4.32	3.73	3.62	0.63	1	1	0	25.68	0.02	0.54	0.784493	0.577226	0.109685	0.086047	0.0633129
220	2016	2.08	3.67	3.1	3.04	0.22	1	1	0	25.89	0.02	0.38	0.154493	-0.0027738	-0.300315	-0.0463965	0.000833
220	2017	2.3	3.66	3.11	3.02	0.22	1	1	0	26	0.03	0.39	0.164493	-0.0227737	-0.300315	-0.0493997	0.0068393
220	2018	2.2	3.69	3.16	3.02	0.22	1	1	0	26.1	0.03	0.43	0.214493	-0.0227737	-0.300315	-0.0644155	0.0068393
221	2014	1.1	3.37	2.5	3.04	0.2	1	1	1	23.36	0	0.09	-0.445507	-0.0027738	-0.320315	0.142703	0.0008885
221	2015	0.69	4.21	3.52	3.64	0.2	1	1	1	23.34	0.01	0.09	0.574493	0.597226	-0.320315	-0.184019	-0.191301
221	2016	1.39	3.49	2.92	2.91	0.2	1	1	1	23.36	0.09	0.09	-0.025507	-0.132774	-0.320315	0.0081703	0.0425294
221	2017	0.69	3.64	3.05	3.04	0.2	1	1	1	23.38	0.08	0.1	0.104493	-0.0027738	-0.320315	-0.0334707	0.0008885
221	2018	1.39	3.6	3.15	2.86	0.2	1	1	1	23.42	0.09	0.1	0.204493	-0.182774	-0.320315	-0.0655022	0.0585452
222	2014	0	3.58	2.89	3.09	0.2	1	1	1	24.52	0.13	0.24	-0.0555069	0.0472262	-0.320315	0.0177797	-0.0151273
222	2015	0	3.62	2.91	3.14	0.2	1	1	1	24.67	0.11	0.27	-0.035507	0.0972264	-0.320315	0.0113734	-0.0311431
222	2016	0	4.24	3.66	3.53	0.21	1	1	1	24.71	0.14	0.29	0.714493	0.487226	-0.310315	-0.221718	-0.151194
222	2017	2.48	3.63	2.87	3.19	0.2	1	1	1	24.71	0.09	0.29	-0.0755072	0.147226	-0.320315	0.0241861	-0.0471588
222	2018	0	3.61	2.94	3.1	0.2	1	1	1	24.81	0.08	0.28	-0.005507	0.0572262	-0.320315	0.001764	-0.0183304
223	2014	1.1	3.73	3.03	3.22	0.29	1	1	0	21.44	0.19	0.29	0.0844929	0.177226	-0.230315	-0.01946	-0.0408179
223	2015	0	3.66	2.86	3.23	0.2	1	1	0	21.63	0.12	0.27	-0.0855072	0.187226	-0.320315	0.0273892	-0.0599714
223	2016	0.69	3.62	2.73	3.25	0.2	1	1	0	21.57	0.09	0.29	-0.215507	0.207226	-0.320315	0.0690302	-0.0663777
223	2017	1.1	3.63	2.75	3.26	0.21	1	1	0	21.67	0.1	0.25	-0.195507	0.217226	-0.310315	0.0606688	-0.0674086
223	2018	1.1	3.59	2.67	3.26	0.2	1	1	0	21.73	0.05	0.34	-0.275507	0.217226	-0.320315	0.0882491	-0.0695809
224	2014	0	3.88	3.48	3	0.32	1	1	0	23.91	1.22	0	0.534493	-0.0427737	-0.200315	-0.107067	0.0085682
224	2015	0	3.83	3.47	2.89	0.2	1	1	0	24.18	0.34	0	0.524493	-0.152774	-0.320315	-0.168003	0.0489357
224	2016	1.1	4.44	3.95	3.59	0.2	1	1	0	24.2	0.9	0	1.00449	0.547226	-0.320315	-0.321754	-0.175285
224	2017	0.69	3.81	3.38	2.98	0.33	1	1	0	24.35	0.4	0	0.434493	-0.0627737	-0.190315	-0.0826906	0.0119468
224	2018	0	3.89	3.48	3.02	0.38	1	1	0	24.44	0.78	0	0.534493	-0.0227737	-0.140315	-0.0749975	0.0031955
225	2014	0.69	4.39	3.96	3.47	0.2	1	1	1	24.37	0.23	0.47	1.01449	0.427226	-0.320315	-0.324958	-0.136847
225	2015	1.1	3.85	3.29	3.17	0.21	1	1	1	24.78	0.23	0.42	0.344493	0.127226	-0.310315	-0.106901	-0.0394803
225	2016	0	4.5	3.98	3.71	0.2	1	1	1	24.83	0.18	0.43	1.03449	0.667226	-0.320315	-0.331364	-0.213723
225	2017	0	3.77	3.07	3.26	0.21	1	1	1	25.07	0.08	0.44	0.124493	0.217226	-0.310315	-0.038632	-0.0674086
225	2018	0	3.73	2.98	3.26	0.22	1	1	1	25.17	0.07	0.39	0.034493	0.217226	-0.300315	-0.0103588	-0.0652363
226	2014	1.1	3.84	3.3	3.16	2.25	1	1	1	23.31	0.1	0.18	0.354493	0.117226	1.72968	0.613161	0.202765
226	2015	1.1	3.86	3.25	3.25	0.2	1	1	1	23.45	0.11	0.17	0.304493	0.207226	-0.320315	-0.0975337	-0.0663777
226	2016	1.61	3.83	3.25	3.18	0.2	1	1	1	23.57	0.12	0.14	0.304493	0.137226	-0.320315	-0.0975337	-0.0439557
226	2017	1.79	3.84	3.27	3.19	0.6	1	1	1	23.66	0.11	0.13	0.324493	0.147226	0.0796849	0.0258572	0.0117317
226	2018	1.79	3.84	3.34	3.11	0.29	1	1	1	23.7	0.1	0.13	0.394493	0.0672262	-0.230315	-0.0908577	-0.0154832
227	2014	0.69	3.32	2.38	3.04	0.21	0	1	1	22.87	0.01	0.09	-0.565507	-0.0027738	-0.310315	0.175485	0.0008607
227	2015	0	3.26	2.6	2.82	0.21	0	1	1	22.99	0.02	0.14	-0.345507	-0.222774	-0.310315	0.107216	0.0691301
227	2016	0	3.45	2.87	2.89	0.21	0	1	1	23.08	0.04	0.04	-0.0755072	-0.152774	-0.310315	0.023431	0.047408
227	2017	1.39	3.37	2.65	2.93	0.2	0	1	1	23.01	0.02	0.06	-0.295507	-0.112774	-0.320315	0.0946554	0.0361231
227	2018	1.61	3.48	2.74	3.04	0.26	0	1	1	22.94	0.01	0.05	-0.205507	-0.0027738	-0.260315	0.0534966	0.0007221
228	2014	2.71	3.69	3.26	2.89	0.35	1	1	0	22.84	0.08	0.33	0.314493	-0.152774	-0.170315	-0.0535629	0.0260197
228	2015	2.08	4.44	3.99	3.56	0.2	1	1	0	22.9	0.08	0.32	1.04449	0.517226	-0.320315	-0.334567	-0.165675
228	2016	2.08	3.76	3.35	2.92	0.2	1	1	0	22.98	0.1	0.27	0.404493	-0.122774	-0.320315	-0.129565	0.0393263
228	2017	0.69	3.81	3.41	2.93	0.2	1	1	0	23.28	0.12	0.28	0.464493	-0.112774	-0.320315	-0.148784	0.0361231
228	2018	1.1	3.78	3.37	2.93	0.22	1	1	0	23.28	0.1	0.25	0.424493	-0.112774	-0.300315	-0.127482	0.0338676
229	2014	0.23	2.77	1.39	2.77	0.2	1	0	1	20.01	0.61	0.12	-1.55551	-0.272774	-0.320315	0.498252	0.0873736
229	2015	0	3.41	2.61	3.03	0.2	1	0	1	21.07	0.68	0.1	-0.335507	-0.0127738	-0.320315	0.107468	0.0040916
229	2016	1.79	3.61	3.01	3.02	0.2	1	0	1	21.77	0.65	0.13	0.0644929	-0.0227737	-0.320315	-0.0206581	0.0072948
229	2017	0	3.61	3.02	3.03	0.2	1	0	1	21.88	0.49	0.12	0.0744929	-0.0127738	-0.320315	-0.0238612	0.0040916
229	2018	0	3.57	3.06	2.91	0.2	1	0	1	22.03	0.26	0.12	0.114493	-0.132774	-0.320315	-0.0366738	0.0425294
230	2014	2.71	3.71	3.04	3.18	0.36	0	1	1	21.33	0.15	0.16	0.0944929	0.137226	-0.160315	-0.0151486	-0.0219995
230	2015	1.39	3.71	2.62	3.43	0.2	0	1	1	21.55	0.03	0.16	-0.325507	0.387226	-0.320315	0.104265	-0.124035
230	2016	0	3.58	2.51	3.31	0.2	0	1	1	21.65	-0.03	0.16	-0.435507	0.267226	-0.320315	0.139499	-0.0855966
230	2017	2.64	3.81	2.92	3.42	0.27	0	1	1	22.85	0.08	0.13	-0.025507	0.377226	-0.250315	0.0063848	-0.0944255
230	2018	2.64	3.8	2.91	3.41	0.22	0	1	1	22.9	0.06	0.15	-0.035507	0.367226	-0.300315	0.0106633	-0.110284
231	2014	0	3.54	3.07	2.84	0.2	1	0	1	22.51	0.05	0.26	0.124493	-0.202774	-0.320315	-0.039877	0.0649515
231	2015	0	4.27	3.65	3.61	0.25	1	0	1	22.83	0.03	0.1	0.704493	0.567226	-0.270315	-0.190435	-0.15333
231	2016	0	4.24	3.54	3.67	0.21	1	0	1	23.02	0.02	0.21	0.594493	0.627226	-0.310315	-0.18448	-0.194638
231	2017	0	3.61	3.05	2.99	0.2	1	0	1	23.14	0.04	0.16	0.104493	-0.0527737	-0.320315	-0.0334707	0.0169042
231	2018	0	3.45	2.8	2.95	0.2	1	0	1	23.32	0.02	0.13	-0.145507	-0.0927737	-0.320315	0.0466081	0.0297168
232	2014	1.39	3.33	2.39	3.04	0.2	1	1	1	24.84	0	0.11	-0.555507	-0.0027738	-0.320315	0.177937	0.0008885
232	2015	0.69	3.05	2.02	2.86	0.2	1	1	1	24.92	-0.09	0.12	-0.925507	-0.182774	-0.320315	0.296454	0.0585452
232	2016	1.79	3.34	2.52	2.99	0.26	1	1	1	25.57	0.01	0.17	-0.425507	-0.0527737	-0.260315	0.110766	0.0137378
232	2017	1.61	3.37	2.75	2.85	0.2	1	1	1	25.62	0.06	0.17	-0.195507	-0.192774	-0.320315	0.0626239	0.0617484
232	2018	1.39	3.34	2.85	2.7	0.62	1	1	1	25.63	0.05	0.16	-0.0955071	-0.342774	0.0996848	-0.0095206	-0.0341693
233	2014	0	4	3.31	3.43	0.32	1	1	0	25.3	0.14	0.44	0.364493	0.387226	-0.200315	-0.0730135	-0.0775673
233	2015	0	3.9	3.1	3.43	0.2	1	1	0	25.67	0.17	0.4	0.154493	0.387226	-0.320315	-0.0494864	-0.124035
233	2016	0	4.49	4.02	3.61	0.22	1	1	0	25.92	0.13	0.37	1.07449	0.567226	-0.300315	-0.322686	-0.170347
233	2017	0	3.87	3.04	3.43	0.2	1	1	0	26.21	0.14	0.46	0.0944929	0.387226	-0.320315	-0.0302675	-0.124035
233	2018	0	4.02	3.36	3.43	0.24	1	1	0	26.4	0.15	0.44	0.414493	0.387226	-0.280315	-0.116189	-0.108545
234	2014	2.89	3.75	3.18	3.1	0.27	1	0	0	22.8	0.06	0.16	0.234493	0.0572262	-0.250315	-0.0586972	-0.0143246
234	2015	2.4	3.78	3.27	3.07	0.2	1	0	0	22.22	0.13	0.1	0.324493	0.0272262	-0.320315	-0.10394	-0.008721
234	2016	2.3	3.6	2.77	3.2	0.2	1	0	0	22.21	0.1	0.11	-0.175507	0.157226	-0.320315	0.0562176	-0.050362
234	2017	3.69	3.52	2.68	3.15	0.24	1	0	0	22.07	0.07	0.25	-0.265507	0.107226	-0.280315	0.0744256	-0.0300572
234	2018	3.5	3.67	2.97	3.16	0.2	1	0	0	22.08	0.13	0.12	0.024493	0.117226	-0.320315	-0.0078455	-0.0375494
235	2014	0	2.85	1.65	2.77	0.2	0	0	1	19.7	-0.7	0.03	-1.29551	-0.272774	-0.320315	0.414971	0.0873736
235	2015	0	3.2	2.53	2.77	0.2	0	0	1	19.74	0.04	0.09	-0.415507	-0.272774	-0.320315	0.133093	0.0873736
235	2016	0	2.82	1.55	2.77	0.2	0	0	1	19.66	-0.32	0.08	-1.39551	-0.272774	-0.320315	0.447002	0.0873736
235	2017	0	3.44	2.95	2.77	0.2	0	0	1	19.89	0.16	0.04	0.004493	-0.272774	-0.320315	-0.0014392	0.0873736
235	2018	1.79	3.4	2.88	2.79	0.42	0	0	1	19.98	0.07	0.07	-0.0655069	-0.252774	-0.100315	0.0065713	0.025357
236	2014	0	3.63	3.09	2.99	0.2	0	1	0	24.68	0.04	0.44	0.144493	-0.0527737	-0.320315	-0.0462833	0.0169042
236	2015	0	3.66	3.15	2.98	0.2	0	1	0	24.73	0.04	0.48	0.204493	-0.0627737	-0.320315	-0.0655022	0.0201074
236	2016	0.69	3.63	3.11	2.95	0.2	0	1	0	24.87	0.05	0.44	0.164493	-0.0927737	-0.320315	-0.0526896	0.0297168
236	2017	0	3.6	3.08	2.94	0.2	0	1	0	25.01	0.04	0.43	0.134493	-0.102774	-0.320315	-0.0430801	0.03292
236	2018	0	3.63	3.08	2.99	0.2	0	1	0	25.18	0.04	0.48	0.134493	-0.0527737	-0.320315	-0.0430801	0.0169042
237	2014	0.69	3.67	3.13	3.01	0.32	1	1	0	24.8	0.07	0.5	0.184493	-0.0327737	-0.200315	-0.0369568	0.0065651
237	2015	0.69	3.68	3.15	3.01	0.4	1	1	0	24.86	0.07	0.46	0.204493	-0.0327737	-0.120315	-0.0246036	0.0039432
237	2016	0	3.66	3.14	2.99	0.2	1	1	0	24.93	0.07	0.24	0.194493	-0.0527737	-0.320315	-0.0622991	0.0169042
237	2017	0	3.66	3.13	3	2.6	1	1	0	24.94	0.07	0.54	0.184493	-0.0427737	2.07969	0.383687	-0.0889559
237	2018	0.69	3.7	3.17	3.03	0.2	1	1	0	25.08	0.07	0.54	0.224493	-0.0127738	-0.320315	-0.0719085	0.0040916
238	2014	1.61	2.98	2.54	2.4	0.2	0	1	1	24.04	0	0.05	-0.405507	-0.642774	-0.320315	0.12989	0.20589
238	2015	1.61	3.42	2.6	3.04	0.2	0	1	1	24.07	0.01	0.13	-0.345507	-0.0027738	-0.320315	0.110671	0.0008885
238	2016	1.79	2.81	1.48	2.79	0.2	0	1	1	24.09	-0.45	0.14	-1.46551	-0.252774	-0.320315	0.469424	0.0809673
238	2017	1.61	3.34	2.6	2.93	0.2	0	1	1	24.14	0.01	0.12	-0.345507	-0.112774	-0.320315	0.110671	0.0361231
238	2018	1.95	3.42	2.6	3.04	0.42	0	1	1	24.18	0.01	0.14	-0.345507	-0.0027738	-0.100315	0.0346596	0.0002783
239	2014	0.69	4.37	3.84	3.6	0.33	1	1	0	23.45	0.29	0.11	0.894493	0.557226	-0.190315	-0.170236	-0.106049
239	2015	0.69	3.81	3.39	2.97	0.22	1	1	0	23.54	0.31	0.11	0.444493	-0.0727737	-0.300315	-0.133488	0.021855
239	2016	1.1	4.36	3.97	3.38	0.21	1	1	0	23.73	0.29	0.12	1.02449	0.337226	-0.310315	-0.317916	-0.104647
239	2017	0.69	3.72	3.27	2.94	0.21	1	1	0	23.82	0.24	0.08	0.324493	-0.102774	-0.310315	-0.100695	0.0318922
239	2018	0	3.75	3.28	2.99	0.21	1	1	0	23.87	0.19	0.05	0.334493	-0.0527737	-0.310315	-0.103798	0.0163765
240	2014	0.69	3.68	3.15	3.01	0.32	0	1	1	23.38	0.11	0.16	0.204493	-0.0327737	-0.200315	-0.0409631	0.0065651
240	2015	0.69	3.73	3.15	3.12	0.2	0	1	1	23.57	0.11	0.22	0.204493	0.0772262	-0.320315	-0.0655022	-0.0247367
240	2016	0	3.7	3.06	3.13	0.2	0	1	1	23.69	0.1	0.22	0.114493	0.0872264	-0.320315	-0.0366738	-0.0279399
240	2017	0	3.64	2.87	3.2	0.2	0	1	1	23.69	0.05	0.22	-0.0755072	0.157226	-0.320315	0.0241861	-0.050362
240	2018	1.95	3.57	2.61	3.26	0.2	0	1	1	23.79	0.01	0.18	-0.335507	0.217226	-0.320315	0.107468	-0.0695809
241	2014	0	3.64	3.12	2.97	0.2	1	1	0	24.24	0.08	0.03	0.174493	-0.0727737	-0.320315	-0.0558927	0.0233105
241	2015	0	3.68	3.17	2.98	0.2	1	1	0	24.24	0.14	0.19	0.224493	-0.0627737	-0.320315	-0.0719085	0.0201074
241	2016	2.3	4.42	3.93	3.59	0.2	1	1	0	24.2	0.17	0.17	0.984493	0.547226	-0.320315	-0.315348	-0.175285
241	2017	0	3.59	3.01	3	0.2	1	1	0	24.31	0.11	0.22	0.0644929	-0.0427737	-0.320315	-0.0206581	0.0137011
241	2018	0	3.58	2.93	3.04	0.2	1	1	0	24.26	0.11	0.17	-0.015507	-0.0027738	-0.320315	0.0049671	0.0008885
242	2014	0	3.53	2.97	2.94	0.2	0	0	0	20.66	0.15	0	0.024493	-0.102774	-0.320315	-0.0078455	0.03292
242	2015	1.1	3.55	2.97	2.95	0.2	0	0	0	21.06	0.14	0.19	0.024493	-0.0927737	-0.320315	-0.0078455	0.0297168
242	2016	0	3.58	3.04	2.95	0.2	0	0	0	21.12	0.16	0	0.0944929	-0.0927737	-0.320315	-0.0302675	0.0297168
242	2017	2.08	3.65	3.16	2.94	0.31	0	0	0	21.6	0.15	0.14	0.214493	-0.102774	-0.210315	-0.0451111	0.0216149
242	2018	1.39	3.49	2.88	2.95	0.2	0	0	0	21.85	0.1	0.23	-0.0655069	-0.0927737	-0.320315	0.0209829	0.0297168
243	2014	0	3.85	3.27	3.2	0.45	0	1	1	22.84	0.12	0.32	0.324493	0.157226	-0.0703152	-0.0228168	-0.0110554
243	2015	0	4.27	3.65	3.61	0.2	0	1	1	22.89	0.09	0.22	0.704493	0.567226	-0.320315	-0.22566	-0.181691
243	2016	0	3.63	2.75	3.26	0.2	0	1	1	23.21	0.02	0.22	-0.195507	0.217226	-0.320315	0.0626239	-0.0695809
243	2017	0	3.61	2.71	3.26	0.2	0	1	1	23.21	0.02	0.16	-0.235507	0.217226	-0.320315	0.0754365	-0.0695809
243	2018	0	3.66	2.83	3.26	0.2	0	1	1	23.21	0.05	0.22	-0.115507	0.217226	-0.320315	0.0369987	-0.0695809
244	2014	1.39	3.48	2.79	3.01	0.21	0	1	1	24.57	1	0.07	-0.155507	-0.0327737	-0.310315	0.0482562	0.0101702
244	2015	2.08	4.19	3.55	3.56	0.21	0	1	1	24.51	-0.01	0.07	0.604493	0.517226	-0.310315	-0.187583	-0.160503
244	2016	1.1	4.3	3.68	3.64	0.2	0	1	1	24.52	0.01	0.07	0.734493	0.597226	-0.320315	-0.235269	-0.191301
244	2017	1.39	3.5	2.78	3.04	0.23	0	1	1	24.59	0.01	0.07	-0.165507	-0.0027738	-0.290315	0.0480492	0.0008053
244	2018	1.1	3.55	2.89	3.04	0.2	0	1	1	24.57	0.02	0.07	-0.0555069	-0.0027738	-0.320315	0.0177797	0.0008885
245	2014	1.39	3.82	3.24	3.18	0.44	0	1	1	23.86	0.16	0.13	0.294493	0.137226	-0.0803152	-0.0236523	-0.0110214
245	2015	0.69	3.85	3.32	3.16	0.2	0	1	1	23.85	0.22	0.15	0.374493	0.117226	-0.320315	-0.119956	-0.0375494
245	2016	1.95	3.66	3.04	3.08	0.21	0	1	1	24.02	0.14	0.15	0.0944929	0.0372262	-0.310315	-0.0293226	-0.0115519
245	2017	0.69	3.57	2.61	3.26	0.2	0	1	1	24	0.01	0.15	-0.335507	0.217226	-0.320315	0.107468	-0.0695809
245	2018	1.79	3.51	2.84	3.01	0.23	0	1	1	24.09	0.05	0.17	-0.105507	-0.0327737	-0.290315	0.0306303	0.0095147
246	2014	0	3.47	2.72	3.04	0.2	0	1	1	21.45	0.06	0	-0.225507	-0.0027738	-0.320315	0.0722333	0.0008885
246	2015	0	3.49	2.76	3.04	0.2	0	1	1	21.68	0.05	0	-0.185507	-0.0027738	-0.320315	0.0594207	0.0008885
246	2016	0	3.51	2.79	3.04	0.2	0	1	1	21.74	0.05	0.02	-0.155507	-0.0027738	-0.320315	0.0498113	0.0008885
246	2017	0.69	3.62	3.02	3.04	0.25	0	1	1	21.85	0.06	0.12	0.0744929	-0.0027738	-0.270315	-0.0201366	0.0007498
246	2018	0	3.72	3.18	3.04	0.23	0	1	1	21.87	0.07	0.01	0.234493	-0.0027738	-0.290315	-0.0680769	0.0008053
247	2014	0	3.76	3.27	3.03	0.2	0	1	0	23.17	0.5	0.05	0.324493	-0.0127738	-0.320315	-0.10394	0.0040916
247	2015	0	4.43	3.93	3.61	0.2	0	1	0	23.22	0.52	0.05	0.984493	0.567226	-0.320315	-0.315348	-0.181691
247	2016	0	3.77	3.28	3.04	0.2	0	1	0	23.3	0.5	0.06	0.334493	-0.0027738	-0.320315	-0.107143	0.0008885
247	2017	0	3.76	3.26	3.04	0.2	0	1	0	23.37	0.54	0.07	0.314493	-0.0027738	-0.320315	-0.100737	0.0008885
247	2018	1.1	3.77	3.27	3.04	0.2	0	1	0	23.42	0.52	0.05	0.324493	-0.0027738	-0.320315	-0.10394	0.0008885
248	2014	3.26	3.84	3.42	3	0.32	1	0	1	24.45	0.19	0.24	0.474493	-0.0427737	-0.200315	-0.0950482	0.0085682
248	2015	2.08	3.77	3.3	3.01	0.2	1	0	1	24.59	0.15	0.22	0.354493	-0.0327737	-0.320315	-0.113549	0.0104979
248	2016	2.3	4.42	3.96	3.54	0.2	1	0	1	24.65	0.19	0.23	1.01449	0.497226	-0.320315	-0.324958	-0.159269
248	2017	4.01	3.69	3.19	2.99	0.21	1	0	1	24.91	0.32	0.22	0.244493	-0.0527737	-0.310315	-0.0758699	0.0163765
248	2018	3.22	3.87	3.47	3	0.2	1	0	1	25.07	0.26	0.2	0.524493	-0.0427737	-0.320315	-0.168003	0.0137011
249	2014	0	3.63	3.11	2.95	0.2	1	0	1	20.34	0.07	0.1	0.164493	-0.0927737	-0.320315	-0.0526896	0.0297168
249	2015	1.1	3.78	3.34	2.98	0.2	1	0	1	20.83	0.05	0.09	0.394493	-0.0627737	-0.320315	-0.126362	0.0201074
249	2016	1.95	3.8	3.39	2.95	0.21	1	0	1	21.06	0.06	0.1	0.444493	-0.0927737	-0.310315	-0.137933	0.0287891
249	2017	1.1	3.63	3.08	3	0.2	1	0	1	21.32	0.08	0.11	0.134493	-0.0427737	-0.320315	-0.0430801	0.0137011
249	2018	1.1	3.72	3.2	3.04	0.2	1	0	1	21.45	0.08	0.11	0.254493	-0.0027738	-0.320315	-0.081518	0.0008885
250	2014	3.3	4.43	3.95	3.58	0.35	1	0	1	25.53	0.09	0.1	1.00449	0.537226	-0.170315	-0.17108	-0.0914978
250	2015	3	4.52	3.95	3.78	0.2	1	0	1	25.47	0.04	0.15	1.00449	0.737226	-0.320315	-0.321754	-0.236145
250	2016	1.61	4.46	3.98	3.61	0.2	1	0	1	25.82	0.05	0.15	1.03449	0.567226	-0.320315	-0.331364	-0.181691
250	2017	2.08	3.78	3.37	2.91	0.3	1	0	1	25.97	0.07	0.18	0.424493	-0.132774	-0.220315	-0.0935222	0.029252
250	2018	4.04	3.83	3.42	2.96	0.4	1	0	1	26.05	0.09	0.2	0.474493	-0.0827737	-0.120315	-0.0570887	0.0099589
251	2014	0.69	3.39	2.75	2.88	0.2	1	1	1	21.99	0.02	0.2	-0.195507	-0.162774	-0.320315	0.0626239	0.0521389
251	2015	0.69	3.36	2.77	2.82	0.2	1	1	1	21.96	0.01	0.19	-0.175507	-0.222774	-0.320315	0.0562176	0.0713578
251	2016	1.39	3.14	2.72	2.49	0.25	1	1	1	21.87	0.01	0.19	-0.225507	-0.552774	-0.270315	0.060958	0.149423
251	2017	2.08	3.31	2.83	2.67	0.2	1	1	1	22.01	0.01	0.18	-0.115507	-0.372774	-0.320315	0.0369987	0.119405
251	2018	1.79	3.28	2.88	2.55	0.2	1	1	1	22.08	0.02	0.23	-0.0655069	-0.492774	-0.320315	0.0209829	0.157843
252	2014	1.39	3.62	3.16	2.88	0.2	1	0	0	21.76	0.37	0.2	0.214493	-0.162774	-0.320315	-0.0687054	0.0521389
252	2015	1.61	3.78	3.39	2.9	0.23	1	0	0	21.83	0.49	0.2	0.444493	-0.142774	-0.290315	-0.129043	0.0414493
252	2016	1.39	4.5	4.06	3.58	0.2	1	0	0	21.94	0.56	0.26	1.11449	0.537226	-0.320315	-0.356989	-0.172082
252	2017	1.1	3.82	3.44	2.9	0.22	1	0	0	22.09	0.56	0.26	0.494493	-0.142774	-0.300315	-0.148504	0.0428771
252	2018	1.1	3.82	3.43	2.94	0.21	1	0	0	22.47	0.55	0.26	0.484493	-0.102774	-0.310315	-0.150345	0.0318922
253	2014	1.39	3.68	2.99	3.17	0.37	0	1	1	21.78	0.07	0.19	0.044493	0.127226	-0.150315	-0.006688	-0.019124
253	2015	0	3.61	2.94	3.1	0.2	0	1	1	21.77	0.06	0.21	-0.005507	0.0572262	-0.320315	0.001764	-0.0183304
253	2016	0	3.66	3.07	3.06	0.2	0	1	1	21.69	0.1	0.21	0.124493	0.0172262	-0.320315	-0.039877	-0.0055178
253	2017	0	3.72	3.06	3.18	0.2	0	1	1	21.7	0.1	0.21	0.114493	0.137226	-0.320315	-0.0366738	-0.0439557
253	2018	0	3.81	3.29	3.1	0.2	0	1	1	21.73	0.17	0.26	0.344493	0.0572262	-0.320315	-0.110346	-0.0183304
254	2014	0.26	2.77	1.39	2.77	0.21	0	0	1	20.32	0.23	0.09	-1.55551	-0.272774	-0.310315	0.482698	0.0846458
254	2015	1.39	3.48	2.89	2.91	0.21	0	0	1	20.34	0.25	0.1	-0.0555069	-0.132774	-0.310315	0.0172246	0.0412017
254	2016	1.39	3.56	3.03	2.93	0.2	0	0	1	20.52	0.28	0.11	0.0844929	-0.112774	-0.320315	-0.0270644	0.0361231
254	2017	0.69	3.66	3.17	2.94	0.23	0	0	1	20.74	0.38	0.12	0.224493	-0.102774	-0.290315	-0.0651737	0.0298368
254	2018	1.61	3.79	3.34	2.99	0.2	0	0	1	21.31	0.28	0.11	0.394493	-0.0527737	-0.320315	-0.126362	0.0169042
255	2014	0.69	3.23	2.26	2.98	0.23	0	1	1	21.68	-0.11	0.12	-0.685507	-0.0627737	-0.290315	0.199013	0.0182242
255	2015	0	2.87	1.39	2.87	0.2	0	1	1	21.53	-0.98	0.08	-1.55551	-0.172774	-0.320315	0.498252	0.0553421
255	2016	0.69	3.49	2.76	3.04	0.2	0	1	1	21.5	0.17	0.13	-0.185507	-0.0027738	-0.320315	0.0594207	0.0008885
255	2017	0	3.45	2.69	3.03	0.2	0	1	1	21.5	0.06	0.12	-0.255507	-0.0127738	-0.320315	0.0818428	0.0040916
255	2018	0	3.59	2.95	3.04	0.2	0	1	1	21.59	0.15	0.1	0.004493	-0.0027738	-0.320315	-0.0014392	0.0008885
256	2014	1.61	3.59	2.95	3.04	0.2	0	1	1	23.97	0.02	0.17	0.004493	-0.0027738	-0.320315	-0.0014392	0.0008885
256	2015	1.39	3.52	2.82	3.04	0.21	0	1	1	24.08	0.01	0.05	-0.125507	-0.0027738	-0.310315	0.0389468	0.0008607
256	2016	1.95	3.51	2.8	3.04	0.25	0	1	1	24.19	0.01	0.06	-0.145507	-0.0027738	-0.270315	0.0393328	0.0007498
256	2017	1.79	3.57	2.92	3.04	0.23	0	1	1	24.25	0.03	0.06	-0.025507	-0.0027738	-0.290315	0.0074051	0.0008053
256	2018	1.1	2.91	1.61	2.85	1.22	0	1	1	24.4	-0.07	0.05	-1.33551	-0.192774	0.699685	-0.934434	-0.134881
257	2014	0.69	3.44	2.66	3.04	0.2	0	0	1	22.59	0.07	0.1	-0.285507	-0.0027738	-0.320315	0.0914522	0.0008885
257	2015	0	2.92	1.99	2.73	0.2	0	0	1	22.81	-0.18	0.08	-0.955507	-0.312774	-0.320315	0.306063	0.100186
257	2016	0	2.63	1.82	2.46	0.2	0	0	1	22.53	-0.14	0.13	-1.12551	-0.582774	-0.320315	0.360517	0.186671
257	2017	1.95	2.68	1.01	2.77	0.2	0	0	1	22.32	-2.21	0.08	-1.93551	-0.272774	-0.320315	0.619972	0.0873736
257	2018	0.69	3.49	2.76	3.04	0.28	0	0	1	21.98	0.02	0.04	-0.185507	-0.0027738	-0.240315	0.0445802	0.0006666
258	2014	0	3.04	2.13	2.81	0.2	0	1	1	21.7	-0.2	0.08	-0.815507	-0.232774	-0.320315	0.261219	0.074561
258	2015	1.95	4.38	3.66	3.8	0.2	0	1	1	21.6	0.05	0.08	0.714493	0.757226	-0.320315	-0.228863	-0.242551
258	2016	0.69	4.38	3.74	3.74	0.2	0	1	1	21.8	0.1	0.08	0.794493	0.697226	-0.320315	-0.254488	-0.223332
258	2017	1.1	3.53	2.84	3.04	0.23	0	1	1	21.86	0.18	0.06	-0.105507	-0.0027738	-0.290315	0.0306303	0.0008053
258	2018	0	2.57	1.8	2.4	0.22	0	1	1	21.75	-0.31	0.09	-1.14551	-0.642774	-0.300315	0.344013	0.193035
259	2014	0	3.55	2.92	3.01	0.2	0	1	0	21.88	0.1	0.27	-0.025507	-0.0327737	-0.320315	0.0081703	0.0104979
259	2015	0	3.56	3.03	2.91	0.2	0	1	0	22.33	0.11	0.24	0.0844929	-0.132774	-0.320315	-0.0270644	0.0425294
259	2016	0	3.63	3.17	2.87	0.2	0	1	0	22.63	0.15	0.47	0.224493	-0.172774	-0.320315	-0.0719085	0.0553421
259	2017	0	3.64	3.2	2.86	0.33	0	1	0	22.86	0.18	0.24	0.254493	-0.182774	-0.190315	-0.0484339	0.0347846
259	2018	0	3.67	3.23	2.9	0.2	0	1	0	22.87	0.19	0.23	0.284493	-0.142774	-0.320315	-0.0911274	0.0457326
260	2014	0	3.63	2.93	3.14	0.2	0	1	1	21.32	0.1	0.33	-0.015507	0.0972264	-0.320315	0.0049671	-0.0311431
260	2015	0	3.61	2.88	3.14	0.2	0	1	1	21.54	0.09	0.42	-0.0655069	0.0972264	-0.320315	0.0209829	-0.0311431
260	2016	0	4.34	3.81	3.58	0.21	0	1	1	21.6	0.08	0.42	0.864493	0.537226	-0.310315	-0.268265	-0.16671
260	2017	0	3.65	2.81	3.26	0.2	0	1	1	21.62	0.07	0.42	-0.135507	0.217226	-0.320315	0.043405	-0.0695809
260	2018	0	3.67	2.94	3.19	0.2	0	1	1	21.83	0.09	0.42	-0.005507	0.147226	-0.320315	0.001764	-0.0471588
261	2014	1.61	4.32	3.49	3.84	0.35	0	1	1	23.85	0.03	0.16	0.544493	0.797226	-0.170315	-0.0927354	-0.13578
261	2015	1.1	2.65	0.4	2.81	0.2	0	1	1	23.96	-0.29	0.19	-2.54551	-0.232774	-0.320315	0.815365	0.074561
261	2016	1.1	4.28	3.64	3.64	0.2	0	1	1	24.02	0.01	0.22	0.694493	0.597226	-0.320315	-0.222457	-0.191301
261	2017	0.69	3.3	2.42	2.99	0.2	0	1	1	23.91	0.01	0.2	-0.525507	-0.0527737	-0.320315	0.168328	0.0169042
261	2018	0	2.51	-0.34	2.75	0.22	0	1	1	23.88	-0.29	0.05	-3.28551	-0.292774	-0.300315	0.986688	0.0879244
262	2014	0.69	3.49	2.8	3.02	0.2	0	1	1	24.6	0.02	0.04	-0.145507	-0.0227737	-0.320315	0.0466081	0.0072948
262	2015	0.69	3.5	2.77	3.04	0.2	0	1	1	24.68	0.02	0.04	-0.175507	-0.0027738	-0.320315	0.0562176	0.0008885
262	2016	1.61	4.36	3.66	3.77	0.2	0	1	1	24.71	0.04	0.05	0.714493	0.727226	-0.320315	-0.228863	-0.232942
262	2017	1.1	3.62	3.02	3.04	0.4	0	1	1	24.78	0.09	0.05	0.0744929	-0.0027738	-0.120315	-0.0089626	0.0003337
262	2018	0.69	3.78	3.29	3.04	0.2	0	1	1	24.9	0.1	0.04	0.344493	-0.0027738	-0.320315	-0.110346	0.0008885
263	2014	0.69	3.24	2.92	2.4	0.2	0	0	1	24.61	0.01	0.16	-0.025507	-0.642774	-0.320315	0.0081703	0.20589
263	2015	1.39	4.43	3.87	3.68	0.2	0	0	1	25.88	0.04	0	0.924493	0.637226	-0.320315	-0.296129	-0.204113
263	2016	1.1	4.1	3.59	3.33	0.2	0	0	1	26.45	0	0	0.644493	0.287226	-0.320315	-0.206441	-0.0920029
263	2017	0.69	3.6	3.02	3	0.2	0	0	1	26.14	0.1	0.14	0.0744929	-0.0427737	-0.320315	-0.0238612	0.0137011
263	2018	0.69	3.47	2.86	2.93	1.22	0	0	1	25.47	0.02	0.15	-0.0855072	-0.112774	0.699685	-0.0598281	-0.078906
264	2014	0	3.91	3.13	3.43	79.36	1	0	0	23.44	0.1	0	0.184493	0.387226	78.8397	14.5454	30.5288
264	2015	0	3.92	3.16	3.43	0.4	1	0	0	23.57	0.13	0	0.214493	0.387226	-0.120315	-0.0258068	-0.0465892
264	2016	0	3.97	3.26	3.43	0.23	1	0	0	23.49	0.17	0	0.314493	0.387226	-0.290315	-0.0913021	-0.112418
264	2017	0	3.97	3.27	3.42	0.2	1	0	0	23.73	0.25	0	0.324493	0.377226	-0.320315	-0.10394	-0.120831
264	2018	0	3.94	3.2	3.43	0.33	1	0	0	23.8	0.15	0	0.254493	0.387226	-0.190315	-0.0484339	-0.073695
265	2014	1.1	3.57	2.9	3.05	0.2	0	0	1	20.41	0.11	0.12	-0.045507	0.0072262	-0.320315	0.0145766	-0.0023147
265	2015	1.61	3.56	2.87	3.06	0.23	0	0	1	20.48	0.1	0.14	-0.0755072	0.0172262	-0.290315	0.0219209	-0.005001
265	2016	1.61	3.64	3.08	3.02	0.2	0	0	1	20.68	0.12	0.16	0.134493	-0.0227737	-0.320315	-0.0430801	0.0072948
265	2017	1.1	3.77	3.26	3.05	0.27	0	0	1	20.85	0.16	0.13	0.314493	0.0072262	-0.250315	-0.0787224	-0.0018088
265	2018	1.95	3.78	3.29	3.04	0.33	0	0	1	21.02	0.12	0.12	0.344493	-0.0027738	-0.190315	-0.0655622	0.0005279
266	2014	0.69	3.5	2.94	2.9	0.22	1	0	1	22.8	0.01	0.19	-0.005507	-0.142774	-0.300315	0.0016538	0.0428771
266	2015	2.2	2.98	2.54	2.4	0.22	1	0	1	22.78	-0.03	0.09	-0.405507	-0.642774	-0.300315	0.12178	0.193035
266	2016	1.79	4.31	3.7	3.64	0.21	1	0	1	22.8	0.02	0.08	0.754493	0.597226	-0.310315	-0.234131	-0.185328
266	2017	1.39	3.63	3.17	2.89	0.2	1	0	1	22.93	0.08	0.08	0.224493	-0.152774	-0.320315	-0.0719085	0.0489357
266	2018	2.4	3.77	3.37	2.89	0.2	1	0	1	23.04	0.13	0.09	0.424493	-0.152774	-0.320315	-0.135971	0.0489357
267	2014	0	3.34	2.41	3.04	0.2	1	0	1	22.18	0.05	0.04	-0.535507	-0.0027738	-0.320315	0.171531	0.0008885
267	2015	0	4.22	3.75	3.38	0.2	1	0	1	22.37	0.03	0.11	0.804493	0.337226	-0.320315	-0.257691	-0.108019
267	2016	0	4.12	3.63	3.33	0.2	1	0	1	22.53	-0.49	0.12	0.684493	0.287226	-0.320315	-0.219253	-0.0920029
267	2017	0	3.22	2.83	2.48	0.21	1	0	1	23.71	0.2	0.47	-0.115507	-0.562774	-0.310315	0.0358436	0.174637
267	2018	0	3.59	2.96	3.04	0.2	1	0	1	23.93	0.23	0.24	0.014493	-0.0027738	-0.320315	-0.0046423	0.0008885
268	2014	0.69	3.41	2.82	2.86	0.2	0	1	1	23.53	0.01	0.15	-0.125507	-0.182774	-0.320315	0.0402018	0.0585452
268	2015	0.69	3.13	2.77	2.4	0.2	0	1	1	24.06	0	0.2	-0.175507	-0.642774	-0.320315	0.0562176	0.20589
268	2016	0.69	3.51	2.91	2.94	0.25	0	1	1	24.1	0.02	0.21	-0.035507	-0.102774	-0.270315	0.0095981	0.0277813
268	2017	1.1	3.71	3.21	3.01	0.2	0	1	1	24.23	0.08	0.22	0.264493	-0.0327737	-0.320315	-0.0847211	0.0104979
268	2018	1.1	3.75	3.34	2.91	0.2	0	1	1	24.45	0.12	0.27	0.394493	-0.132774	-0.320315	-0.126362	0.0425294
269	2014	0	2.77	1.39	2.77	0.2	0	1	1	24.09	-0.3	0.07	-1.55551	-0.272774	-0.320315	0.498252	0.0873736
269	2015	0	2.59	0.97	2.69	0.2	0	1	1	24.15	-0.5	0.09	-1.97551	-0.352774	-0.320315	0.632785	0.112999
269	2016	1.39	3.4	2.57	3.04	0.2	0	1	1	24.17	0.07	0.07	-0.375507	-0.0027738	-0.320315	0.120281	0.0008885
269	2017	2.08	3.41	2.57	3.04	0.21	0	1	1	24.14	0.08	0.07	-0.375507	-0.0027738	-0.310315	0.116526	0.0008607
269	2018	0.69	3.5	2.77	3.04	0.2	0	1	1	24.1	0.12	0.07	-0.175507	-0.0027738	-0.320315	0.0562176	0.0008885
270	2014	0	3.54	2.99	2.92	0.2	0	0	1	20.53	0.25	0.02	0.044493	-0.122774	-0.320315	-0.0142518	0.0393263
270	2015	0	3.58	3.04	2.94	0.2	0	0	1	20.73	0.25	0.04	0.0944929	-0.102774	-0.320315	-0.0302675	0.03292
270	2016	0	3.78	3.37	2.94	0.2	0	0	1	21.46	0.26	0.02	0.424493	-0.102774	-0.320315	-0.135971	0.03292
270	2017	0	3.81	3.42	2.93	0.2	0	0	1	21.55	0.31	0.08	0.474493	-0.112774	-0.320315	-0.151987	0.0361231
270	2018	0	3.9	3.48	3.03	0.2	0	0	1	22.8	0.33	0.07	0.534493	-0.0127738	-0.320315	-0.171206	0.0040916
271	2014	0	3.95	3.26	3.4	0.4	1	1	0	24.35	0.21	0.16	0.314493	0.357226	-0.120315	-0.0378383	-0.0429798
271	2015	0	3.92	3.23	3.37	0.2	1	1	0	24.68	0.13	0.15	0.284493	0.327226	-0.320315	-0.0911274	-0.104816
271	2016	0	3.94	3.2	3.43	0.2	1	1	0	24.9	0.11	0.17	0.254493	0.387226	-0.320315	-0.081518	-0.124035
271	2017	0	3.95	3.21	3.43	0.2	1	1	0	25	0.12	0.18	0.264493	0.387226	-0.320315	-0.0847211	-0.124035
271	2018	0	4	3.32	3.43	0.25	1	1	0	25.34	0.18	0.19	0.374493	0.387226	-0.270315	-0.101231	-0.104673
272	2014	0.69	3.57	3.05	2.92	0.2	1	0	0	19.63	0.3	0.31	0.104493	-0.122774	-0.320315	-0.0334707	0.0393263
272	2015	0.69	3.57	3.05	2.92	0.2	1	0	0	19.81	0.31	0.32	0.104493	-0.122774	-0.320315	-0.0334707	0.0393263
272	2016	0	3.7	3.26	2.91	0.2	1	0	0	20.65	0.33	0.32	0.314493	-0.132774	-0.320315	-0.100737	0.0425294
272	2017	0.69	3.75	3.28	2.99	0.2	1	0	0	20.84	0.33	0.35	0.334493	-0.0527737	-0.320315	-0.107143	0.0169042
272	2018	0.69	3.68	3.21	2.94	0.2	1	0	0	20.91	0.29	0.32	0.264493	-0.102774	-0.320315	-0.0847211	0.03292
273	2014	1.61	4.29	3.83	3.43	0.44	0	1	0	23.22	0.34	0.08	0.884493	0.387226	-0.0803152	-0.0710382	-0.0311002
273	2015	1.39	4.45	3.9	3.69	0.2	0	1	0	23.38	0.32	0.18	0.954493	0.647226	-0.320315	-0.305739	-0.207316
273	2016	1.39	4.43	3.93	3.61	0.2	0	1	0	23.55	0.34	0.16	0.984493	0.567226	-0.320315	-0.315348	-0.181691
273	2017	0.69	3.72	3.15	3.09	0.2	0	1	0	23.65	0.29	0.15	0.204493	0.0472262	-0.320315	-0.0655022	-0.0151273
273	2018	1.1	3.74	3.16	3.12	0.2	0	1	0	23.76	0.29	0.17	0.214493	0.0772262	-0.320315	-0.0687054	-0.0247367
274	2014	0	3.48	2.95	2.85	0.2	0	0	1	22.12	0.14	0.29	0.004493	-0.192774	-0.320315	-0.0014392	0.0617484
274	2015	0	3.26	2.52	2.87	0.2	0	0	1	22.13	-0.03	0.28	-0.425507	-0.172774	-0.320315	0.136296	0.0553421
274	2016	1.95	3.71	2.94	3.26	0.2	0	0	1	23	0.17	0.26	-0.005507	0.217226	-0.320315	0.001764	-0.0695809
274	2017	0	3.77	3.07	3.26	0.2	0	0	1	22.96	0.36	0.24	0.124493	0.217226	-0.320315	-0.039877	-0.0695809
274	2018	1.1	3.55	2.56	3.26	0.4	0	0	1	22.91	0.05	0.25	-0.385507	0.217226	-0.120315	0.0463824	-0.0261356
275	2014	1.79	4.36	3.84	3.58	0.2	0	1	0	23.1	0.17	0.61	0.894493	0.537226	-0.320315	-0.28652	-0.172082
275	2015	2.48	4.41	3.87	3.65	0.2	0	1	0	23.25	0.13	0.64	0.924493	0.607226	-0.320315	-0.296129	-0.194504
275	2016	2.4	4.29	3.79	3.48	0.21	0	1	0	23.38	0.11	0.6	0.844493	0.437226	-0.310315	-0.262059	-0.135678
275	2017	1.1	3.51	2.93	2.92	0.2	0	1	0	23.45	0.08	0.61	-0.015507	-0.122774	-0.320315	0.0049671	0.0393263
275	2018	1.95	3.44	2.77	2.96	0.23	0	1	0	23.4	0.04	0.51	-0.175507	-0.0827737	-0.290315	0.0509524	0.0240305
276	2014	0	3.53	2.97	2.94	0.2	1	0	1	20.96	0.1	0.1	0.024493	-0.102774	-0.320315	-0.0078455	0.03292
276	2015	0.69	3.55	3	2.92	0.2	1	0	1	20.65	0.16	0.11	0.054493	-0.122774	-0.320315	-0.0174549	0.0393263
276	2016	1.1	3.53	2.98	2.91	0.2	1	0	1	20.96	0.13	0.13	0.034493	-0.132774	-0.320315	-0.0110486	0.0425294
276	2017	0.69	3.63	3.11	2.96	0.2	1	0	1	21.45	-0.04	0.14	0.164493	-0.0827737	-0.320315	-0.0526896	0.0265137
276	2018	0.69	3.6	2.98	3.04	0.25	1	0	1	21.66	0.18	0.11	0.034493	-0.0027738	-0.270315	-0.009324	0.0007498
277	2014	0.69	2.72	1.18	2.77	0.2	1	0	1	21.55	-0.13	0.18	-1.76551	-0.272774	-0.320315	0.565519	0.0873736
277	2015	0	2.8	1.48	2.77	0.2	1	0	1	21.43	-0.36	0.07	-1.46551	-0.272774	-0.320315	0.469424	0.0873736
277	2016	1.1	2.83	1.62	2.77	0.2	1	0	1	21.26	0	0.04	-1.32551	-0.272774	-0.320315	0.42458	0.0873736
277	2017	0	3.28	2.68	2.77	0.21	1	0	1	21.14	0.01	0.04	-0.265507	-0.272774	-0.310315	0.0823909	0.0846458
277	2018	0.69	3.22	2.56	2.77	0.25	1	0	1	20.97	0	0.1	-0.385507	-0.272774	-0.270315	0.104208	0.0737349
278	2014	1.95	3.72	3.28	2.93	0.33	0	1	0	22.35	0.04	0.19	0.334493	-0.112774	-0.190315	-0.0636591	0.0214625
278	2015	1.79	3.57	2.99	2.98	0.2	0	1	0	22.34	0.04	0.19	0.044493	-0.0627737	-0.320315	-0.0142518	0.0201074
278	2016	1.61	3.52	2.93	2.94	0.25	0	1	0	22.41	0.04	0.19	-0.015507	-0.102774	-0.270315	0.0041918	0.0277813
278	2017	0.69	3.51	2.93	2.92	0.2	0	1	0	22.7	0.04	0.19	-0.015507	-0.122774	-0.320315	0.0049671	0.0393263
278	2018	1.79	3.68	3.2	2.96	0.2	0	1	0	22.84	0.05	0.29	0.254493	-0.0827737	-0.320315	-0.081518	0.0265137
279	2014	0	3.63	3.17	2.88	0.2	1	1	0	22.64	1.76	0.07	0.224493	-0.162774	-0.320315	-0.0719085	0.0521389
279	2015	0	3.63	3.13	2.93	0.2	1	1	0	22.83	2.45	0.09	0.184493	-0.112774	-0.320315	-0.0590959	0.0361231
279	2016	1.61	4.22	3.7	3.46	0.2	1	1	0	22.83	1.5	0.08	0.754493	0.417226	-0.320315	-0.241676	-0.133644
279	2017	1.1	3.58	3.1	2.86	0.25	1	1	0	22.95	1.37	0.09	0.154493	-0.182774	-0.270315	-0.0417618	0.0494065
279	2018	0	3.62	3.14	2.89	0.2	1	1	0	23.06	1.4	0.1	0.194493	-0.152774	-0.320315	-0.0622991	0.0489357
280	2014	1.61	3.54	2.86	3.04	0.2	1	1	1	25.6	0.05	0.07	-0.0855072	-0.0027738	-0.320315	0.0273892	0.0008885
280	2015	1.61	3.46	2.69	3.04	0.23	1	1	1	25.66	0.02	0.06	-0.255507	-0.0027738	-0.290315	0.0741775	0.0008053
280	2016	0.69	4.37	3.81	3.63	0.2	1	1	1	25.7	0.03	0.07	0.864493	0.587226	-0.320315	-0.27691	-0.188098
280	2017	1.61	3.73	3.23	3.02	0.2	1	1	1	26	0.07	0.05	0.284493	-0.0227737	-0.320315	-0.0911274	0.0072948
280	2018	2.4	3.78	3.28	3.04	0.2	1	1	1	26.04	0.09	0.07	0.334493	-0.0027738	-0.320315	-0.107143	0.0008885
281	2014	1.79	4.58	4.05	3.8	0.3	1	1	1	22.18	0.2	0.2	1.10449	0.757226	-0.220315	-0.243337	-0.166828
281	2015	1.39	3.84	3.44	2.96	0.2	1	1	1	22.26	0.18	0.2	0.494493	-0.0827737	-0.320315	-0.158394	0.0265137
281	2016	1.39	4.49	4.05	3.57	0.2	1	1	1	22.46	0.18	0.2	1.10449	0.527226	-0.320315	-0.353786	-0.168879
281	2017	2.2	3.78	3.38	2.92	0.2	1	1	1	22.68	0.16	0.2	0.434493	-0.122774	-0.320315	-0.139175	0.0393263
281	2018	0.69	3.81	3.4	2.94	0.2	1	1	1	22.73	0.21	0.2	0.454493	-0.102774	-0.320315	-0.145581	0.03292
282	2014	0.69	3.44	2.64	3.04	0.2	0	1	1	24.27	0.01	0.04	-0.305507	-0.0027738	-0.320315	0.0978585	0.0008885
282	2015	1.1	3.45	2.68	3.04	0.2	0	1	1	24.39	0.01	0.05	-0.265507	-0.0027738	-0.320315	0.0850459	0.0008885
282	2016	1.61	2.91	2.2	2.59	0.24	0	1	1	24.44	-0.06	0.04	-0.745507	-0.452774	-0.280315	0.208977	0.126919
282	2017	2.2	3.17	1.92	3.04	0.2	0	1	1	24.54	0.01	0.05	-1.02551	-0.0027738	-0.320315	0.328485	0.0008885
282	2018	1.1	3.47	2.72	3.04	0.44	0	1	1	24.45	0.01	0.09	-0.225507	-0.0027738	-0.0803152	0.0181116	0.0002228
283	2014	0	3.55	2.88	3.04	0.2	0	1	1	24.13	0.04	0.02	-0.0655069	-0.0027738	-0.320315	0.0209829	0.0008885
283	2015	0	3.44	2.66	3.04	0.2	0	1	1	24.24	0.01	0.02	-0.285507	-0.0027738	-0.320315	0.0914522	0.0008885
283	2016	0	3.54	2.86	3.04	0.2	0	1	1	24.46	0.05	0.02	-0.0855072	-0.0027738	-0.320315	0.0273892	0.0008885
283	2017	0	3.74	3.22	3.04	0.2	0	1	1	24.46	0.09	0.02	0.274493	-0.0027738	-0.320315	-0.0879243	0.0008885
283	2018	1.1	3.77	3.27	3.04	0.2	0	1	1	24.55	0.09	0.02	0.324493	-0.0027738	-0.320315	-0.10394	0.0008885
284	2014	0.69	3.52	2.83	3.04	0.2	1	1	1	22.8	0.02	0.1	-0.115507	-0.0027738	-0.320315	0.0369987	0.0008885
284	2015	0.69	2.9	1.96	2.71	0.23	1	1	1	22.83	-0.17	0.1	-0.985507	-0.332774	-0.290315	0.286108	0.0966092
284	2016	1.1	3.52	2.82	3.04	0.24	1	1	1	22.73	0.13	0.1	-0.125507	-0.0027738	-0.280315	0.0351815	0.0007775
284	2017	1.1	3.49	2.92	2.91	0.2	1	1	1	22.67	0.02	0.12	-0.025507	-0.132774	-0.320315	0.0081703	0.0425294
284	2018	0.69	3.49	2.93	2.9	0.21	1	1	1	22.71	0.03	0.12	-0.015507	-0.142774	-0.310315	0.0048121	0.0443048
285	2014	0.69	3.48	2.73	3.04	0.2	1	0	1	22.06	0.01	0.08	-0.215507	-0.0027738	-0.320315	0.0690302	0.0008885
285	2015	0.69	3.4	2.55	3.04	0.2	1	0	1	22.01	0.01	0.1	-0.395507	-0.0027738	-0.320315	0.126687	0.0008885
285	2016	0	2.98	2.54	2.4	0.2	1	0	1	22.23	0	0.06	-0.405507	-0.642774	-0.320315	0.12989	0.20589
285	2017	1.39	3.43	2.75	2.95	0.27	1	0	1	22.33	0.07	0.06	-0.195507	-0.0927737	-0.250315	0.0489384	0.0232227
285	2018	1.61	3.54	2.85	3.04	0.21	1	0	1	22.33	0.02	0.08	-0.0955071	-0.0027738	-0.310315	0.0296373	0.0008607
286	2014	0.69	3.27	2.59	2.83	0.2	0	1	0	21.84	0.83	0.09	-0.355507	-0.212774	-0.320315	0.113874	0.0681547
286	2015	0.69	3.39	2.66	2.96	0.2	0	1	0	21.89	0.79	0.09	-0.285507	-0.0827737	-0.320315	0.0914522	0.0265137
286	2016	0	3.2	2.51	2.78	0.2	0	1	0	21.99	0.01	0.08	-0.435507	-0.262774	-0.320315	0.139499	0.0841704
286	2017	0.69	3.36	2.82	2.77	0.2	0	1	0	21.99	0.08	0.15	-0.125507	-0.272774	-0.320315	0.0402018	0.0873736
286	2018	1.39	3.46	2.99	2.77	1.6	0	1	0	22.02	0.13	0.11	0.044493	-0.272774	1.07969	0.0480384	-0.29451
287	2014	1.1	2.7	2.89	0	0.2	1	0	0	22.4	0.03	0.12	-0.0555069	-3.04277	-0.320315	0.0177797	0.974647
287	2015	1.1	3.54	3.12	2.77	0.2	1	0	0	22.63	0.05	0.14	0.174493	-0.272774	-0.320315	-0.0558927	0.0873736
287	2016	1.61	3.76	3.18	3.13	0.2	1	0	0	22.68	0.08	0.14	0.234493	0.0872264	-0.320315	-0.0751117	-0.0279399
287	2017	0.69	2.8	2.79	1.39	0.2	1	0	0	22.61	0.01	0.15	-0.155507	-1.65277	-0.320315	0.0498113	0.529408
287	2018	1.1	3.5	2.71	3.1	0.2	1	0	0	22.62	0.02	0.18	-0.235507	0.0572262	-0.320315	0.0754365	-0.0183304
288	2014	0.69	3.6	2.79	3.2	0.2	0	0	0	23.73	0.03	0.05	-0.155507	0.157226	-0.320315	0.0498113	-0.050362
288	2015	1.1	3.64	2.78	3.26	0.2	0	0	0	23.75	0.03	0.07	-0.165507	0.217226	-0.320315	0.0530144	-0.0695809
288	2016	2.2	4.2	3.67	3.45	0.2	0	0	0	23.87	0.05	0.08	0.724493	0.407226	-0.320315	-0.232066	-0.130441
288	2017	0.69	3.57	2.94	3.03	0.2	0	0	0	24.33	0.05	0.1	-0.005507	-0.0127738	-0.320315	0.001764	0.0040916
288	2018	0.69	3.62	3	3.05	0.22	0	0	0	24.33	0.07	0.1	0.054493	0.0072262	-0.300315	-0.0163651	-0.0021701
289	2014	1.39	3.8	3.27	3.11	0.41	0	0	1	22.32	0.59	0.14	0.324493	0.0672262	-0.110315	-0.0357965	-0.0074161
289	2015	1.1	3.83	3.3	3.13	0.2	0	0	1	22.31	0.55	0.16	0.354493	0.0872264	-0.320315	-0.113549	-0.0279399
289	2016	2.83	3.65	2.98	3.14	0.2	0	0	1	22.31	0.48	0.18	0.034493	0.0972264	-0.320315	-0.0110486	-0.0311431
289	2017	1.1	3.78	3.24	3.11	0.2	0	0	1	23.15	0.28	0.18	0.294493	0.0672262	-0.320315	-0.0943306	-0.0215336
289	2018	1.61	3.89	3.33	3.23	0.27	0	0	1	23.09	0.21	0.11	0.384493	0.187226	-0.250315	-0.0962444	-0.0468656
290	2014	0.69	3.31	2.43	2.99	0.2	0	1	1	22.98	0.03	0.16	-0.515507	-0.0527737	-0.320315	0.165125	0.0169042
290	2015	0	2.98	2	2.8	0.2	0	1	1	22.96	-0.1	0.15	-0.945507	-0.242774	-0.320315	0.30286	0.0777641
290	2016	0.69	3.3	2.47	2.96	0.24	0	1	1	23.03	0.02	0.14	-0.475507	-0.0827737	-0.280315	0.133292	0.0232027
290	2017	0.69	3.01	2.13	2.76	0.2	0	1	1	23.03	-0.19	0.14	-0.815507	-0.282774	-0.320315	0.261219	0.0905767
290	2018	1.39	3.33	2.57	2.94	0.22	0	1	1	23	0.05	0.13	-0.375507	-0.102774	-0.300315	0.11277	0.0308645
291	2014	0	3.49	2.88	2.94	0.2	1	0	0	21.65	0.03	0.04	-0.0655069	-0.102774	-0.320315	0.0209829	0.03292
291	2015	0	3.42	2.77	2.92	0.2	1	0	0	22.42	0.04	0.14	-0.175507	-0.122774	-0.320315	0.0562176	0.0393263
291	2016	0	3.22	2.3	2.95	0.2	1	0	0	22.52	0.09	0.18	-0.645507	-0.0927737	-0.320315	0.206766	0.0297168
291	2017	0	3.56	3.02	2.92	0.4	1	0	0	23.91	0.1	0.22	0.0744929	-0.122774	-0.120315	-0.0089626	0.0147715
291	2018	0.69	3.72	3.25	2.97	0.4	1	0	0	23.92	0.12	0.18	0.304493	-0.0727737	-0.120315	-0.0366351	0.0087558
292	2014	0	3.56	2.94	3.01	0.2	0	0	1	24.68	0.08	0.04	-0.005507	-0.0327737	-0.320315	0.001764	0.0104979
292	2015	0	3.51	2.83	3.02	0.2	0	0	1	25.2	0.12	0.15	-0.115507	-0.0227737	-0.320315	0.0369987	0.0072948
292	2016	2.3	3.61	2.99	3.04	0.2	0	0	1	25.31	0.08	0.15	0.044493	-0.0027738	-0.320315	-0.0142518	0.0008885
292	2017	0	3.41	2.62	3.01	0.2	0	0	1	25.4	0.05	0.14	-0.325507	-0.0327737	-0.320315	0.104265	0.0104979
292	2018	0	3.39	2.54	3.04	0.47	0	0	1	25.39	0.03	0.14	-0.405507	-0.0027738	-0.0503152	0.0204032	0.0001396
293	2014	0.69	3.17	2.82	2.4	0.2	0	1	1	22.89	0	0.1	-0.125507	-0.642774	-0.320315	0.0402018	0.20589
293	2015	1.1	3.48	2.75	3.04	0.2	0	1	1	22.73	0	0.1	-0.195507	-0.0027738	-0.320315	0.0626239	0.0008885
293	2016	1.79	4.35	3.82	3.58	0.21	0	1	1	23.15	0.02	0.1	0.874493	0.537226	-0.310315	-0.271368	-0.16671
293	2017	1.39	3.45	3.03	2.7	0.2	0	1	1	23.11	0.02	0.11	0.0844929	-0.342774	-0.320315	-0.0270644	0.109796
293	2018	1.39	3.45	2.84	2.9	0.85	0	1	1	23.1	0.01	0.11	-0.105507	-0.142774	0.329685	-0.0347841	-0.0470703
294	2014	0.69	3.65	3.04	3.08	0.2	0	1	0	22.88	0.09	0.39	0.0944929	0.0372262	-0.320315	-0.0302675	-0.0119241
294	2015	0	3.72	3.06	3.18	0.2	0	1	0	22.87	0.11	0.29	0.114493	0.137226	-0.320315	-0.0366738	-0.0439557
294	2016	0.69	3.42	2.85	2.85	0.27	0	1	0	22.89	0.05	0.3	-0.0955071	-0.192774	-0.250315	0.0239069	0.0482542
294	2017	2.64	3.64	2.78	3.26	0.23	0	1	0	22.93	0.05	0.33	-0.165507	0.217226	-0.290315	0.0480492	-0.0630641
294	2018	1.61	3.65	2.79	3.26	0.2	0	1	0	22.91	0.05	0.32	-0.155507	0.217226	-0.320315	0.0498113	-0.0695809
295	2014	0	3.56	2.9	3.04	0.2	0	0	1	23.7	0.07	0.04	-0.045507	-0.0027738	-0.320315	0.0145766	0.0008885
295	2015	0	3.48	2.75	3.04	0.21	0	0	1	23.69	0.04	0.04	-0.195507	-0.0027738	-0.310315	0.0606688	0.0008607
295	2016	1.39	2.97	2.45	2.48	0.24	0	0	1	23.82	-0.06	0.04	-0.495507	-0.562774	-0.280315	0.138898	0.157754
295	2017	0	3.55	2.96	2.97	0.22	0	0	1	23.82	0.11	0.04	0.014493	-0.0727737	-0.300315	-0.0043525	0.021855
295	2018	0	3.58	3.05	2.93	0.2	0	0	1	23.89	0.21	0.03	0.104493	-0.112774	-0.320315	-0.0334707	0.0361231
296	2014	1.1	3.34	2.42	3.04	0.2	0	1	0	23.53	0.01	0.11	-0.525507	-0.0027738	-0.320315	0.168328	0.0008885
296	2015	0.69	3.07	2.31	2.74	0.2	0	1	0	23.47	-0.06	0.11	-0.635507	-0.302774	-0.320315	0.203563	0.096983
296	2016	0.69	3.41	2.58	3.04	0.2	0	1	0	23.38	0.01	0.11	-0.365507	-0.0027738	-0.320315	0.117078	0.0008885
296	2017	1.1	3.57	2.92	3.04	0.2	0	1	0	23.46	0.08	0.11	-0.025507	-0.0027738	-0.320315	0.0081703	0.0008885
296	2018	1.95	3.53	2.87	3.02	0.22	0	1	0	23.42	0.07	0.1	-0.0755072	-0.0227737	-0.300315	0.0226759	0.0068393
297	2014	0	3.89	3.37	3.18	0.54	1	1	1	24.96	0.19	0.2	0.424493	0.137226	0.0196849	0.0083561	0.0027013
297	2015	0	4.5	4.01	3.66	0.2	1	1	1	25	0.23	0.19	1.06449	0.617226	-0.320315	-0.340973	-0.197707
297	2016	0	4.39	3.87	3.61	0.2	1	1	1	24.98	0.08	0.24	0.924493	0.567226	-0.320315	-0.296129	-0.181691
297	2017	0	3.64	2.77	3.26	0.2	1	1	1	24.99	0.06	0.18	-0.175507	0.217226	-0.320315	0.0562176	-0.0695809
297	2018	0	3.6	2.69	3.26	0.2	1	1	1	25.02	0.05	0.19	-0.255507	0.217226	-0.320315	0.0818428	-0.0695809
298	2014	0	3.56	3.03	2.91	0.2	1	1	0	23.25	0.28	0	0.0844929	-0.132774	-0.320315	-0.0270644	0.0425294
298	2015	0	3.63	3.13	2.94	0.2	1	1	0	23.44	0.42	0	0.184493	-0.102774	-0.320315	-0.0590959	0.03292
298	2016	1.39	3.74	3.28	2.98	0.2	1	1	0	23.5	0.53	0	0.334493	-0.0627737	-0.320315	-0.107143	0.0201074
298	2017	0	3.73	3.33	2.88	0.2	1	1	0	23.53	0.61	0	0.384493	-0.162774	-0.320315	-0.123159	0.0521389
298	2018	0	3.73	3.32	2.89	0.2	1	1	0	23.51	0.65	0	0.374493	-0.152774	-0.320315	-0.119956	0.0489357
299	2014	0.69	3.05	2.53	2.54	0.2	0	1	1	22.6	0.01	0.11	-0.415507	-0.502774	-0.320315	0.133093	0.161046
299	2015	0.69	2.65	1.06	2.72	0.2	0	1	1	22.71	-0.2	0.08	-1.88551	-0.322774	-0.320315	0.603957	0.103389
299	2016	1.1	3.34	2.42	3.04	0.2	0	1	1	22.58	0.03	0.07	-0.525507	-0.0027738	-0.320315	0.168328	0.0008885
299	2017	0.69	2.85	2.33	2.4	0.23	0	1	1	22.38	-0.01	0.07	-0.615507	-0.642774	-0.290315	0.178691	0.186607
299	2018	1.1	3.38	2.7	2.93	0.64	0	1	1	22.4	0.04	0.08	-0.245507	-0.112774	0.119685	-0.0293835	-0.0134973
300	2014	1.61	3.95	3.21	3.43	0.28	0	1	0	24.23	0.18	0.58	0.264493	0.387226	-0.240315	-0.0635617	-0.0930564
300	2015	0	3.79	2.84	3.43	0.2	0	1	0	24.53	0.09	0.58	-0.105507	0.387226	-0.320315	0.0337955	-0.124035
300	2016	0.69	3.89	3.08	3.43	0.21	0	1	0	24.88	0.04	0.53	0.134493	0.387226	-0.310315	-0.0417352	-0.120162
300	2017	0	3.88	3.05	3.43	0.2	0	1	0	25.09	0.05	0.25	0.104493	0.387226	-0.320315	-0.0334707	-0.124035
300	2018	0	3.93	3.17	3.43	0.2	0	1	0	25.16	0.07	0.3	0.224493	0.387226	-0.320315	-0.0719085	-0.124035
301	2014	1.39	3.35	2.45	3.04	0.2	0	1	1	23.94	0	0.23	-0.495507	-0.0027738	-0.320315	0.158718	0.0008885
301	2015	0.69	3.32	2.36	3.04	0.2	0	1	1	23.87	0	0.18	-0.585507	-0.0027738	-0.320315	0.187547	0.0008885
301	2016	1.39	3.3	2.45	2.97	0.32	0	1	1	23.86	0	0.15	-0.495507	-0.0727737	-0.200315	0.0992576	0.0145777
301	2017	1.39	3.34	2.46	3.03	0.26	0	1	1	24.01	0.01	0.15	-0.485507	-0.0127738	-0.260315	0.126385	0.0033252
301	2018	1.1	3.35	2.44	3.04	0.22	0	1	1	24.34	0.01	0.16	-0.505507	-0.0027738	-0.300315	0.151811	0.000833
302	2014	1.1	3.62	2.99	3.06	0.2	0	1	1	22.58	0.08	0.27	0.044493	0.0172262	-0.320315	-0.0142518	-0.0055178
302	2015	1.79	4.37	3.8	3.65	0.2	0	1	1	22.69	0.07	0.21	0.854493	0.607226	-0.320315	-0.273707	-0.194504
302	2016	1.61	3.6	2.98	3.04	0.2	0	1	1	22.88	0.07	0.18	0.034493	-0.0027738	-0.320315	-0.0110486	0.0008885
302	2017	0.69	3.59	2.96	3.05	0.24	0	1	1	23.1	0.05	0.16	0.014493	0.0072262	-0.280315	-0.0040626	-0.0020256
302	2018	1.1	3.61	3	3.04	2.31	0	1	1	23.24	0.04	0.17	0.054493	-0.0027738	1.78968	0.0975252	-0.0049642
303	2014	0	3.61	2.84	3.17	0.2	0	1	1	24.13	0.08	0	-0.105507	0.127226	-0.320315	0.0337955	-0.0407525
303	2015	1.79	3.66	2.82	3.26	0.2	0	1	1	24.23	0.1	0.21	-0.125507	0.217226	-0.320315	0.0402018	-0.0695809
303	2016	1.39	3.58	2.62	3.26	0.2	0	1	1	24.54	0.04	0.21	-0.325507	0.217226	-0.320315	0.104265	-0.0695809
303	2017	0.69	2.79	1.67	2.71	0.2	0	1	1	24.6	-0.21	0.21	-1.27551	-0.332774	-0.320315	0.408564	0.106593
303	2018	0	2.61	2.45	1.79	0.6	0	1	1	24.64	0	0.21	-0.495507	-1.25277	0.0796849	-0.0394844	-0.0998271
304	2014	1.1	3.74	3.39	2.78	6.82	0	1	1	24.97	0.14	0.2	0.444493	-0.262774	6.29969	2.80017	-1.65539
304	2015	2.2	3.78	3.45	2.79	0.4	0	1	1	25.22	0.15	0.2	0.504493	-0.252774	-0.120315	-0.0606982	0.0304125
304	2016	1.1	3.75	3.41	2.79	0.6	0	1	1	25.39	0.13	0.21	0.464493	-0.252774	0.0796849	0.0370131	-0.0201422
304	2017	4.36	3.7	3.35	2.76	0.2	0	1	1	25.39	0.09	0.24	0.404493	-0.282774	-0.320315	-0.129565	0.0905767
304	2018	3.18	3.31	2.97	2.48	0.42	0	1	1	25.26	0.01	0.27	0.024493	-0.562774	-0.100315	-0.002457	0.0564547
305	2014	4.04	3.87	3.4	3.09	0.31	1	0	1	24.84	0.15	0.15	0.454493	0.0472262	-0.210315	-0.0955868	-0.0099324
305	2015	3.4	4.44	4.01	3.5	0.25	1	0	1	25	0.13	0.24	1.06449	0.457226	-0.270315	-0.287749	-0.123595
305	2016	1.39	3.66	3.06	3.07	0.3	1	0	1	25.25	0.13	0.14	0.114493	0.0272262	-0.220315	-0.0252245	-0.0059983
305	2017	1.1	3.78	3.2	3.14	0.25	1	0	1	25.43	0.06	0.26	0.254493	0.0972264	-0.270315	-0.0687933	-0.0262818
305	2018	3.37	3.88	3.35	3.17	0.83	1	0	1	25.44	0.07	0.27	0.404493	0.127226	0.309685	0.125265	0.0394001
306	2014	0	3.39	2.54	3.04	0.2	0	1	1	22.2	0.02	0.16	-0.405507	-0.0027738	-0.320315	0.12989	0.0008885
306	2015	0	3.12	1.92	2.99	0.2	0	1	1	22.28	-0.28	0.16	-1.02551	-0.0527737	-0.320315	0.328485	0.0169042
306	2016	0	3.4	2.59	3.03	0.24	0	1	1	22.36	0.06	0.17	-0.355507	-0.0127738	-0.280315	0.099654	0.0035807
306	2017	1.1	3.5	2.78	3.04	0.22	0	1	1	22.41	0.05	0.17	-0.165507	-0.0027738	-0.300315	0.0497043	0.000833
306	2018	0	3.19	2.14	2.98	1.27	0	1	1	22.45	-0.06	0.17	-0.805507	-0.0627737	0.749685	-0.603876	-0.0470605
307	2014	2.08	3.87	3.31	3.19	0.4	1	1	1	25.71	0.57	0.08	0.364493	0.147226	-0.120315	-0.043854	-0.0177136
307	2015	1.1	3.88	3.34	3.2	0.2	1	1	1	26.44	0.52	0.09	0.394493	0.157226	-0.320315	-0.126362	-0.050362
307	2016	1.39	3.84	3.35	3.09	0.2	1	1	1	26.42	0.51	0.09	0.404493	0.0472262	-0.320315	-0.129565	-0.0151273
307	2017	0.69	3.85	3.36	3.1	0.4	1	1	1	26.43	0.53	0.15	0.414493	0.0572262	-0.120315	-0.0498698	-0.0068852
307	2018	1.39	3.86	3.35	3.12	0.2	1	1	1	26.41	0.53	0.15	0.404493	0.0772262	-0.320315	-0.129565	-0.0247367
308	2014	0	3.61	2.93	3.1	0.2	0	1	1	23.06	0.14	0.04	-0.015507	0.0572262	-0.320315	0.0049671	-0.0183304
308	2015	0	3.91	3.33	3.26	0.2	0	1	1	22.98	0.21	0.04	0.384493	0.217226	-0.320315	-0.123159	-0.0695809
308	2016	0	3.79	3.11	3.26	0.2	0	1	1	22.94	0.11	0.03	0.164493	0.217226	-0.320315	-0.0526896	-0.0695809
308	2017	0	3.09	2.28	2.79	0.25	0	1	1	22.96	-0.02	0.03	-0.665507	-0.252774	-0.270315	0.179897	0.0683286
308	2018	0	3.67	2.85	3.26	0.2	0	1	1	22.96	0.05	0.03	-0.0955071	0.217226	-0.320315	0.0305924	-0.0695809
309	2014	2.48	3.83	3.45	2.93	0.36	1	0	1	23.86	0.22	0.09	0.504493	-0.112774	-0.160315	-0.0808779	0.0180793
309	2015	1.79	3.81	3.42	2.92	0.22	1	0	1	24.01	0.24	0.09	0.474493	-0.122774	-0.300315	-0.142497	0.0368708
309	2016	1.39	3.82	3.39	2.99	0.2	1	0	1	24.41	0.26	0.1	0.444493	-0.0527737	-0.320315	-0.142378	0.0169042
309	2017	1.39	3.82	3.41	2.97	0.21	1	0	1	24.56	0.22	0.12	0.464493	-0.0727737	-0.310315	-0.144139	0.0225828
309	2018	1.61	3.82	3.4	2.97	0.26	1	0	1	24.68	0.26	0.11	0.454493	-0.0727737	-0.260315	-0.118311	0.0189441
310	2014	1.61	3.77	3.24	3.1	0.39	1	1	1	25.37	0.19	0.24	0.294493	0.0572262	-0.130315	-0.0383769	-0.0074574
310	2015	1.61	3.8	3.26	3.12	0.21	1	1	1	25.36	0.26	0.2	0.314493	0.0772262	-0.310315	-0.0975919	-0.0239645
310	2016	1.61	3.78	3.24	3.1	0.21	1	1	1	25.39	0.22	0.21	0.294493	0.0572262	-0.310315	-0.0913856	-0.0177582
310	2017	0.69	3.68	3.11	3.06	0.2	1	1	1	25.45	0.1	0.21	0.164493	0.0172262	-0.320315	-0.0526896	-0.0055178
310	2018	1.1	3.72	3.16	3.08	0.2	1	1	1	25.42	0.08	0.25	0.214493	0.0372262	-0.320315	-0.0687054	-0.0119241
311	2014	1.61	3.36	2.72	2.87	0.2	1	0	1	24.75	0.01	0.55	-0.225507	-0.172774	-0.320315	0.0722333	0.0553421
311	2015	1.39	3.47	2.73	3.04	0.2	1	0	1	24.8	0.01	0.58	-0.215507	-0.0027738	-0.320315	0.0690302	0.0008885
311	2016	2.3	3.61	3.08	2.94	0.2	1	0	1	24.83	0.02	0.51	0.134493	-0.102774	-0.320315	-0.0430801	0.03292
311	2017	2.3	3.61	3.04	3	0.2	1	0	1	24.94	0.02	0.5	0.0944929	-0.0427737	-0.320315	-0.0302675	0.0137011
311	2018	2.83	3.64	3.04	3.04	0.26	1	0	1	24.98	0.02	0.51	0.0944929	-0.0027738	-0.260315	-0.0245979	0.0007221
312	2014	0.69	3.63	2.95	3.12	0.2	1	0	1	20.2	0.12	0.12	0.004493	0.0772262	-0.320315	-0.0014392	-0.0247367
312	2015	0.69	3.63	2.98	3.08	0.2	1	0	1	20.18	0.14	0.12	0.034493	0.0372262	-0.320315	-0.0110486	-0.0119241
312	2016	0.69	3.8	3.28	3.09	0.2	1	0	1	20.38	0.15	0.12	0.334493	0.0472262	-0.320315	-0.107143	-0.0151273
312	2017	0.69	3.79	3.28	3.07	0.2	1	0	1	20.77	0.1	0.13	0.334493	0.0272262	-0.320315	-0.107143	-0.008721
312	2018	1.39	3.78	3.28	3.06	0.2	1	0	1	21.19	0.11	0.11	0.334493	0.0172262	-0.320315	-0.107143	-0.0055178
313	2014	0.69	3.54	2.97	2.94	0.2	0	1	1	23.22	0.04	0.07	0.024493	-0.102774	-0.320315	-0.0078455	0.03292
313	2015	2.2	4.33	3.75	3.64	0.2	0	1	1	23.21	0.01	0.13	0.804493	0.597226	-0.320315	-0.257691	-0.191301
313	2016	0.69	3.33	2.74	2.79	0.22	0	1	1	23.19	0.01	0.12	-0.205507	-0.252774	-0.300315	0.0617169	0.0759118
313	2017	1.39	3.56	2.97	2.98	0.2	0	1	1	23.68	0.06	0.06	0.024493	-0.0627737	-0.320315	-0.0078455	0.0201074
313	2018	1.61	3.76	3.26	3.04	0.22	0	1	1	24.04	0.05	0.1	0.314493	-0.0027738	-0.300315	-0.094447	0.000833
314	2014	1.39	3.43	2.63	3.04	0.22	0	1	1	23.15	0.02	0.12	-0.315507	-0.0027738	-0.300315	0.0947515	0.000833
314	2015	0	2.77	2.1	2.47	0.2	0	1	1	23.13	-0.04	0.09	-0.845507	-0.572774	-0.320315	0.270829	0.183468
314	2016	0.69	2.85	2.04	2.61	0.28	0	1	1	23.09	-0.05	0.08	-0.905507	-0.432774	-0.240315	0.217607	0.104002
314	2017	0.69	3.59	3.05	2.96	0.2	0	1	1	23.14	0.18	0.09	0.104493	-0.0827737	-0.320315	-0.0334707	0.0265137
314	2018	1.39	3.61	2.99	3.04	0.2	0	1	1	23.27	0.12	0.09	0.044493	-0.0027738	-0.320315	-0.0142518	0.0008885
315	2014	1.1	3.47	2.66	3.09	132.6	0	0	0	23.23	0.02	0.07	-0.285507	0.0472262	132.08	-37.7097	6.23762
315	2015	1.39	3.55	2.78	3.12	108.05	0	0	0	23.3	0.05	0.08	-0.165507	0.0772262	107.53	-17.7969	8.3041
315	2016	1.1	3.26	2.22	3.04	0.32	0	0	0	23.33	0.03	0.11	-0.725507	-0.0027738	-0.200315	0.14533	0.0005556
315	2017	0.69	2.97	2.54	2.37	0.26	0	0	0	23.66	0	0.09	-0.405507	-0.672774	-0.260315	0.10556	0.175133
315	2018	1.95	3.58	2.62	3.26	0.21	0	0	0	23.63	0.02	0.14	-0.325507	0.217226	-0.310315	0.10101	-0.0674086
316	2014	2.3	4.42	3.91	3.62	0.25	1	1	0	22.38	0.1	0.09	0.964493	0.577226	-0.270315	-0.260717	-0.156033
316	2015	1.95	3.67	3.15	2.99	0.26	1	1	0	22.89	0.09	0.23	0.204493	-0.0527737	-0.260315	-0.0532326	0.0137378
316	2016	1.79	3.68	3.17	2.98	0.2	1	1	0	22.92	0.09	0.25	0.224493	-0.0627737	-0.320315	-0.0719085	0.0201074
316	2017	0.69	3.59	2.96	3.04	0.2	1	1	0	22.93	0.06	0.27	0.014493	-0.0027738	-0.320315	-0.0046423	0.0008885
316	2018	1.61	3.39	2.53	3.04	0.21	1	1	0	22.91	0	0.27	-0.415507	-0.0027738	-0.310315	0.128938	0.0008607
317	2014	1.39	3.56	2.99	2.96	0.21	1	1	0	21.84	0.1	0.23	0.044493	-0.0827737	-0.310315	-0.0138068	0.0256859
317	2015	1.39	3.53	2.97	2.94	0.21	1	1	0	21.81	0.1	0.36	0.024493	-0.102774	-0.310315	-0.0076005	0.0318922
317	2016	2.2	3.57	3.02	2.95	0.2	1	1	0	21.94	0.11	0.17	0.0744929	-0.0927737	-0.320315	-0.0238612	0.0297168
317	2017	1.39	3.56	3	2.94	0.2	1	1	0	21.9	0.1	0.16	0.054493	-0.102774	-0.320315	-0.0174549	0.03292
317	2018	0.69	3.6	3.05	2.96	0.2	1	1	0	21.93	0.09	0.15	0.104493	-0.0827737	-0.320315	-0.0334707	0.0265137
318	2014	0.69	3.65	2.9	3.19	0.21	1	1	1	22.19	0.03	0.03	-0.045507	0.147226	-0.310315	0.0141215	-0.0456866
318	2015	0	3.55	2.74	3.16	0.2	1	1	1	24.08	0.07	0.03	-0.205507	0.117226	-0.320315	0.065827	-0.0375494
318	2016	0	3.72	3.14	3.1	0.2	1	1	1	24.4	0.07	0.17	0.194493	0.0572262	-0.320315	-0.0622991	-0.0183304
318	2017	0	3.69	3.08	3.11	0.2	1	1	1	24.72	0.05	0.19	0.134493	0.0672262	-0.320315	-0.0430801	-0.0215336
318	2018	0	3.62	2.95	3.1	0.21	1	1	1	24.77	0.06	0.16	0.004493	0.0572262	-0.310315	-0.0013942	-0.0177582
319	2014	0.69	3.54	2.82	3.08	0.2	1	1	1	26.13	0.33	0.18	-0.125507	0.0372262	-0.320315	0.0402018	-0.0119241
319	2015	1.1	3.7	3.16	3.04	0.2	1	1	1	26.3	0.31	0.27	0.214493	-0.0027738	-0.320315	-0.0687054	0.0008885
319	2016	2.64	4.35	3.88	3.51	0.2	1	1	1	26.37	0.31	0.3	0.934493	0.467226	-0.320315	-0.299332	-0.14966
319	2017	1.95	3.75	3.22	3.07	0.21	1	1	1	26.44	0.28	0.33	0.274493	0.0272262	-0.310315	-0.0851793	-0.0084487
319	2018	2.08	3.77	3.23	3.1	0.2	1	1	1	26.5	0.25	0.37	0.284493	0.0572262	-0.320315	-0.0911274	-0.0183304
320	2014	0.69	3.66	3.18	2.94	0.2	1	1	1	25.12	0.06	0.29	0.234493	-0.102774	-0.320315	-0.0751117	0.03292
320	2015	0.69	3.66	3.16	2.96	0.2	1	1	1	25.13	0.06	0.29	0.214493	-0.0827737	-0.320315	-0.0687054	0.0265137
320	2016	1.79	4.29	3.82	3.45	0.2	1	1	1	25.15	0.04	0.31	0.874493	0.407226	-0.320315	-0.280113	-0.130441
320	2017	0.69	3.61	2.99	3.04	0.2	1	1	1	25.19	0.04	0.32	0.044493	-0.0027738	-0.320315	-0.0142518	0.0008885
320	2018	0.69	3.63	3.03	3.04	0.2	1	1	1	25.3	0.03	0.32	0.0844929	-0.0027738	-0.320315	-0.0270644	0.0008885
321	2014	1.1	3.69	3.19	2.99	0.36	1	1	0	27.17	0.05	0.39	0.244493	-0.0527737	-0.160315	-0.0391959	0.0084604
321	2015	2.56	4.43	3.88	3.68	0.3	1	1	0	27.32	0.05	0.41	0.934493	0.637226	-0.220315	-0.205883	-0.140391
321	2016	1.1	3.69	3.18	3	0.22	1	1	0	27.41	0.05	0.43	0.234493	-0.0427737	-0.300315	-0.0704218	0.0128456
321	2017	1.1	3.69	3.19	2.98	0.22	1	1	0	27.47	0.05	0.54	0.244493	-0.0627737	-0.300315	-0.073425	0.0188519
321	2018	1.39	3.73	3.23	3.01	1.07	1	1	0	27.59	0.05	0.65	0.284493	-0.0327737	0.549685	0.156382	-0.0180152
322	2014	0	2.67	1.29	2.69	0.2	1	1	1	19.08	-0.11	0.06	-1.65551	-0.352774	-0.320315	0.530284	0.112999
322	2015	1.61	2.9	2.42	2.4	0.2	1	1	1	19.07	0.01	0.06	-0.525507	-0.642774	-0.320315	0.168328	0.20589
322	2016	2.3	3.33	2.45	3.01	0.29	1	1	1	19.06	0.01	0.06	-0.495507	-0.0327737	-0.230315	0.114123	0.0075483
322	2017	2.48	3.34	2.51	3	0.32	1	1	1	19.11	0.02	0.05	-0.435507	-0.0427737	-0.200315	0.0872387	0.0085682
322	2018	2.56	3.37	2.5	3.04	0.25	1	1	1	19.12	0.01	0.05	-0.445507	-0.0027738	-0.270315	0.120427	0.0007498
323	2014	1.95	3.7	3.2	3	0.94	1	1	0	20.25	0.03	0.09	0.254493	-0.0427737	0.419685	0.106807	-0.0179515
323	2015	2.08	3.73	3.24	3	0.33	1	1	0	20.36	0.03	0.09	0.294493	-0.0427737	-0.190315	-0.0560465	0.0081405
323	2016	1.95	3.71	3.22	2.99	0.26	1	1	0	20.45	0.03	0.08	0.274493	-0.0527737	-0.260315	-0.0714547	0.0137378
323	2017	1.1	3.71	3.21	2.99	0.31	1	1	0	20.53	0.03	0.09	0.264493	-0.0527737	-0.210315	-0.0556269	0.0110991
323	2018	2.2	3.73	3.23	3.01	0.24	1	1	0	20.64	0.03	0.07	0.284493	-0.0327737	-0.280315	-0.0797477	0.009187
324	2014	2.56	3.64	3.12	2.97	0.4	0	1	1	24.15	0.06	0.17	0.174493	-0.0727737	-0.120315	-0.0209941	0.0087558
324	2015	2.08	3.66	3.18	2.95	0.6	0	1	1	24.21	0.08	0.17	0.234493	-0.0927737	0.0796849	0.0186855	-0.0073927
324	2016	2.71	3.63	3.16	2.9	0.28	0	1	1	24.27	0.09	0.18	0.214493	-0.142774	-0.240315	-0.0515459	0.0343107
324	2017	0.69	3.6	3.06	2.96	1.4	0	1	1	24.24	0.07	0.22	0.114493	-0.0827737	0.879685	0.100718	-0.0728148
324	2018	1.79	3.54	2.91	3	0.2	0	1	1	24.27	0.05	0.2	-0.035507	-0.0427737	-0.320315	0.0113734	0.0137011
325	2014	2.08	3.43	2.64	3.04	0.4	0	1	1	24.41	0.01	0.14	-0.305507	-0.0027738	-0.120315	0.0367571	0.0003337
325	2015	0.69	2.99	2.07	2.77	0.21	0	1	1	24.36	-0.21	0.15	-0.875507	-0.272774	-0.310315	0.271683	0.0846458
325	2016	0	2.75	1.5	2.72	0.36	0	1	1	24.14	-1.73	0.2	-1.44551	-0.322774	-0.160315	0.231737	0.0517455
325	2017	1.95	3.45	2.67	3.04	0.21	0	1	1	24.23	0.01	0.2	-0.275507	-0.0027738	-0.310315	0.085494	0.0008607
325	2018	1.95	3.43	2.63	3.04	0.21	0	1	1	24.25	0.01	0.2	-0.315507	-0.0027738	-0.310315	0.0979066	0.0008607
326	2014	1.79	3.66	3.09	3.04	0.4	1	1	0	19.6	0.03	0.01	0.144493	-0.0027738	-0.120315	-0.0173847	0.0003337
326	2015	0	3.65	3.07	3.04	0.25	1	1	0	19.66	0.03	0.01	0.124493	-0.0027738	-0.270315	-0.0336523	0.0007498
326	2016	0	3.36	2.55	2.99	0.24	1	1	0	19.75	0.03	0.01	-0.395507	-0.0527737	-0.280315	0.110867	0.0147933
326	2017	0	3.62	3.03	3.03	0.28	1	1	0	19.84	0.04	0.01	0.0844929	-0.0127738	-0.240315	-0.0203049	0.0030697
326	2018	0	3.62	3.04	3.01	0.22	1	1	0	19.9	0.03	0.01	0.0944929	-0.0327737	-0.300315	-0.0283777	0.0098424
327	2014	0	3.57	2.93	3.02	0.2	1	1	1	26.06	0.04	0.19	-0.015507	-0.0227737	-0.320315	0.0049671	0.0072948
327	2015	3.14	3.09	2.49	2.64	0.2	1	1	1	26.06	-0.05	0.21	-0.455507	-0.402774	-0.320315	0.145906	0.129015
327	2016	0	4.36	3.76	3.66	0.2	1	1	1	25.94	0.02	0.24	0.814493	0.617226	-0.320315	-0.260894	-0.197707
327	2017	0	3.44	2.66	3.04	0.25	1	1	1	26	0.01	0.2	-0.285507	-0.0027738	-0.270315	0.0771769	0.0007498
327	2018	0	3.05	2.65	2.4	0.41	1	1	1	25.95	0	0.23	-0.295507	-0.642774	-0.110315	0.0325989	0.0709077
328	2014	4.25	3.7	3.17	3.04	0.43	1	0	1	23.41	0.03	0.06	0.224493	-0.0027738	-0.0903152	-0.0202751	0.0002505
328	2015	3.66	3.65	3.12	2.99	0.2	1	0	1	23.55	0.02	0.06	0.174493	-0.0527737	-0.320315	-0.0558927	0.0169042
328	2016	2.56	3.68	3.14	3.01	0.2	1	0	1	23.73	0.03	0.06	0.194493	-0.0327737	-0.320315	-0.0622991	0.0104979
328	2017	2.64	3.76	3.27	3.03	0.2	1	0	1	24.02	0.04	0.06	0.324493	-0.0127738	-0.320315	-0.10394	0.0040916
328	2018	3.58	3.74	3.24	3.03	0.2	1	0	1	23.82	0.04	0.06	0.294493	-0.0127738	-0.320315	-0.0943306	0.0040916
329	2014	0	3.46	2.7	3.04	0.23	0	1	1	23.31	0.03	0.14	-0.245507	-0.0027738	-0.290315	0.0712744	0.0008053
329	2015	0	2.91	2.27	2.54	0.23	0	1	1	23.3	-0.08	0.15	-0.675507	-0.502774	-0.290315	0.19611	0.145963
329	2016	0	4.19	3.5	3.61	0.22	0	1	1	23.36	0.05	0.15	0.554493	0.567226	-0.300315	-0.166523	-0.170347
329	2017	0	3.46	2.69	3.04	0.27	0	1	1	23.26	0.03	0.15	-0.255507	-0.0027738	-0.250315	0.0639573	0.0006943
329	2018	0	3.54	2.89	3.03	0.2	0	1	1	23.21	0.05	0.17	-0.0555069	-0.0127738	-0.320315	0.0177797	0.0040916
330	2014	0.69	3.44	2.87	2.87	0.6	1	1	1	21.33	0.07	0.11	-0.0755072	-0.172774	0.0796849	-0.0060168	-0.0137675
330	2015	1.1	3.47	2.95	2.83	0.2	1	1	1	21.37	0.09	0.1	0.004493	-0.212774	-0.320315	-0.0014392	0.0681547
330	2016	0	3.5	3.01	2.82	0.2	1	1	1	21.38	0.11	0.1	0.0644929	-0.222774	-0.320315	-0.0206581	0.0713578
330	2017	0.69	3.27	2.72	2.72	0.2	1	1	1	21.45	0.04	0.14	-0.225507	-0.322774	-0.320315	0.0722333	0.103389
330	2018	1.1	3.44	2.98	2.75	0.21	1	1	1	21.54	0.08	0.11	0.034493	-0.292774	-0.310315	-0.0107037	0.0908521
331	2014	0.62	2.77	1.39	2.77	0.2	1	1	1	24.23	0.03	0.43	-1.55551	-0.272774	-0.320315	0.498252	0.0873736
331	2015	0.69	3.4	2.63	3	0.2	1	1	1	24.17	0.04	0.48	-0.315507	-0.0427737	-0.320315	0.101062	0.0137011
331	2016	1.39	3.4	2.7	2.95	0.23	1	1	1	24.5	0.05	0.43	-0.245507	-0.0927737	-0.290315	0.0712744	0.0269336
331	2017	1.95	3.38	2.6	3	0.21	1	1	1	24.54	0.03	0.57	-0.345507	-0.0427737	-0.310315	0.107216	0.0132733
331	2018	1.39	3.47	2.74	3.03	0.2	1	1	1	24.62	0.02	0.51	-0.205507	-0.0127738	-0.320315	0.065827	0.0040916
332	2014	0.69	3.46	2.7	3.04	0.2	1	0	1	21.65	0.1	0.21	-0.245507	-0.0027738	-0.320315	0.0786396	0.0008885
332	2015	1.1	3.59	2.96	3.04	0.2	1	0	1	21.64	0.18	0.28	0.014493	-0.0027738	-0.320315	-0.0046423	0.0008885
332	2016	0.69	3.66	3.14	2.99	0.2	1	0	1	21.68	0.32	0.2	0.194493	-0.0527737	-0.320315	-0.0622991	0.0169042
332	2017	1.39	3.82	3.38	3	0.2	1	0	1	22.03	0.29	0.24	0.434493	-0.0427737	-0.320315	-0.139175	0.0137011
332	2018	1.1	3.52	2.83	3.04	0.21	1	0	1	22.19	0.07	0.12	-0.115507	-0.0027738	-0.310315	0.0358436	0.0008607
333	2014	0.69	3.49	2.85	2.97	0.2	1	1	1	26.22	0.02	0.17	-0.0955071	-0.0727737	-0.320315	0.0305924	0.0233105
333	2015	1.1	3.28	2.42	2.96	0.4	1	1	1	26.27	0.04	0.17	-0.525507	-0.0827737	-0.120315	0.0632265	0.0099589
333	2016	1.39	3.43	2.8	2.91	0.23	1	1	1	26.21	0.06	0.19	-0.145507	-0.132774	-0.290315	0.0422429	0.0385462
333	2017	0.69	3.58	2.93	3.04	0.2	1	1	1	26.25	0.07	0.2	-0.015507	-0.0027738	-0.320315	0.0049671	0.0008885
333	2018	1.39	3.63	3.02	3.04	0.27	1	1	1	26.3	0.08	0.21	0.0744929	-0.0027738	-0.250315	-0.0186467	0.0006943
334	2014	0	2.73	1.43	2.72	0.2	1	1	1	21.52	-0.5	0.12	-1.51551	-0.322774	-0.320315	0.48544	0.103389
334	2015	0	4.44	3.8	3.78	0.2	1	1	1	21.81	0.07	0.18	0.854493	0.737226	-0.320315	-0.273707	-0.236145
334	2016	0	3.51	2.9	2.95	0.26	1	1	1	21.86	0.37	0.21	-0.045507	-0.0927737	-0.260315	0.0118462	0.0241504
334	2017	0	3.53	2.92	2.98	0.27	1	1	1	22.03	0.42	0.18	-0.025507	-0.0627737	-0.250315	0.0063848	0.0157132
334	2018	0.69	3.55	2.93	3	0.61	1	1	1	22.1	0.35	0.28	-0.015507	-0.0427737	0.0896848	-0.0013907	-0.0038362
335	2014	0	2.86	1.58	2.8	0.2	1	0	1	21.88	-0.79	0.27	-1.36551	-0.242774	-0.320315	0.437393	0.0777641
335	2015	1.1	3.69	2.55	3.43	0.2	1	0	1	21.9	0.03	0.34	-0.395507	0.387226	-0.320315	0.126687	-0.124035
335	2016	2.3	3.68	2.54	3.43	0.4	1	0	1	21.9	0.05	0.32	-0.405507	0.387226	-0.120315	0.0487887	-0.0465892
335	2017	0	2.81	1.08	2.87	0.33	1	0	1	21.66	-0.64	0.31	-1.86551	-0.172774	-0.190315	0.355034	0.0328815
335	2018	1.79	3.12	2.61	2.56	0.4	1	0	1	21.65	0.06	0.03	-0.335507	-0.482774	-0.120315	0.0403666	0.058085
336	2014	0	3.48	2.73	3.04	0.21	1	1	1	23.68	0.02	0.08	-0.215507	-0.0027738	-0.310315	0.0668751	0.0008607
336	2015	0	3.52	2.81	3.04	0.2	1	1	1	23.85	0.03	0.06	-0.135507	-0.0027738	-0.320315	0.043405	0.0008885
336	2016	0	3.48	2.73	3.04	0.22	1	1	1	23.9	0.03	0.08	-0.215507	-0.0027738	-0.300315	0.06472	0.000833
336	2017	0.69	3.44	2.66	3.04	0.27	1	1	1	23.84	-0.02	0.08	-0.285507	-0.0027738	-0.250315	0.0714667	0.0006943
336	2018	0	3.47	2.71	3.04	0.4	1	1	1	23.95	0.01	0.09	-0.235507	-0.0027738	-0.120315	0.0283351	0.0003337
337	2014	0	3.1	2.33	2.77	0.2	0	0	1	19.94	0	0.06	-0.615507	-0.272774	-0.320315	0.197156	0.0873736
337	2015	0	3.67	2.95	3.19	0.2	0	0	1	22.27	0.19	0.1	0.004493	0.147226	-0.320315	-0.0014392	-0.0471588
337	2016	0	3.56	2.86	3.07	0.2	0	0	1	23.26	0.17	0.1	-0.0855072	0.0272262	-0.320315	0.0273892	-0.008721
337	2017	0	3.6	3.04	2.99	0.2	0	0	1	23.53	0.13	0.09	0.0944929	-0.0527737	-0.320315	-0.0302675	0.0169042
337	2018	0	2.97	0.91	3.05	0.2	0	0	1	23.43	-0.32	0.1	-2.03551	0.0072262	-0.320315	0.652004	-0.0023147
338	2014	1.39	3.48	2.73	3.04	0.2	1	1	1	24.8	0.01	0.4	-0.215507	-0.0027738	-0.320315	0.0690302	0.0008885
338	2015	1.61	4.29	3.66	3.64	0.2	1	1	1	24.76	0	0.41	0.714493	0.597226	-0.320315	-0.228863	-0.191301
338	2016	0.69	3.42	2.6	3.04	0.2	1	1	1	24.75	0	0.41	-0.345507	-0.0027738	-0.320315	0.110671	0.0008885
338	2017	1.1	3.6	3.1	2.91	0.2	1	1	1	24.18	0.1	0.19	0.154493	-0.132774	-0.320315	-0.0494864	0.0425294
338	2018	1.61	3.59	3.08	2.93	0.27	1	1	1	24.25	0.1	0.22	0.134493	-0.112774	-0.250315	-0.0336656	0.028229
339	2014	2.64	3.52	2.99	2.88	0.2	0	1	1	23.71	0.09	0.2	0.044493	-0.162774	-0.320315	-0.0142518	0.0521389
339	2015	1.79	4.3	3.68	3.64	0.21	0	1	1	23.76	0.03	0.21	0.734493	0.597226	-0.310315	-0.227924	-0.185328
339	2016	2.08	4.02	3.32	3.48	0.21	0	1	1	23.71	-0.4	0.22	0.374493	0.437226	-0.310315	-0.116211	-0.135678
339	2017	1.79	3.32	2.36	3.04	0.2	0	1	1	23.71	0.02	0.22	-0.585507	-0.0027738	-0.320315	0.187547	0.0008885
339	2018	2.71	3.35	2.45	3.04	0.22	0	1	1	23.7	0.04	0.21	-0.495507	-0.0027738	-0.300315	0.148808	0.000833
340	2014	0	3.77	3.35	2.94	0.26	0	1	0	24.39	0.28	0.07	0.404493	-0.102774	-0.260315	-0.105296	0.0267535
340	2015	0	3.79	3.34	2.99	0.2	0	1	0	24.58	0.32	0.08	0.394493	-0.0527737	-0.320315	-0.126362	0.0169042
340	2016	0	3.69	3.2	2.97	0.2	0	1	0	24.6	0.24	0.08	0.254493	-0.0727737	-0.320315	-0.081518	0.0233105
340	2017	0	3.75	3.29	2.98	0.2	0	1	0	24.74	0.24	0.08	0.344493	-0.0627737	-0.320315	-0.110346	0.0201074
340	2018	0	3.73	3.2	3.04	0.2	0	1	0	24.64	0.19	0.08	0.254493	-0.0027738	-0.320315	-0.081518	0.0008885
341	2014	0	3.54	2.86	3.05	0.2	0	1	0	21.55	0.14	0.21	-0.0855072	0.0072262	-0.320315	0.0273892	-0.0023147
341	2015	0	3.62	2.95	3.1	0.2	0	1	0	22.4	0.09	0.18	0.004493	0.0572262	-0.320315	-0.0014392	-0.0183304
341	2016	1.1	3.55	3.05	2.88	0.24	0	1	0	22.55	0.34	0.14	0.104493	-0.162774	-0.280315	-0.0292909	0.0456279
341	2017	1.39	3.68	3.24	2.89	0.75	0	1	0	22.63	0.35	0.15	0.294493	-0.152774	0.229685	0.0676406	-0.0350898
341	2018	2.4	3.85	3.32	3.15	0.21	0	1	0	22.93	0.49	0.18	0.374493	0.107226	-0.310315	-0.116211	-0.033274
342	2014	0	3.08	2.65	2.45	0.2	1	1	1	24.91	0.03	0.02	-0.295507	-0.592774	-0.320315	0.0946554	0.189874
342	2015	0	3.62	3.09	2.96	0.2	1	1	1	25.17	0.08	0.24	0.144493	-0.0827737	-0.320315	-0.0462833	0.0265137
342	2016	0.69	3.73	3.33	2.88	0.22	1	1	1	24.78	0.17	0.06	0.384493	-0.162774	-0.300315	-0.115469	0.0488834
342	2017	0	3.64	3.2	2.86	0.29	1	1	1	24.19	0.21	0.1	0.254493	-0.182774	-0.230315	-0.0586136	0.0420956
342	2018	1.1	3.54	2.86	3.04	0.4	1	1	1	24.19	0.04	0.04	-0.0855072	-0.0027738	-0.120315	0.0102878	0.0003337
343	2014	1.79	3.45	2.64	3.07	0.2	1	0	1	21.79	0.04	0.14	-0.305507	0.0272262	-0.320315	0.0978585	-0.008721
343	2015	0.69	3.54	2.75	3.13	0.2	1	0	1	21.95	0.05	0.15	-0.195507	0.0872264	-0.320315	0.0626239	-0.0279399
343	2016	0.69	3.47	2.66	3.09	0.2	1	0	1	22.14	0.06	0.14	-0.285507	0.0472262	-0.320315	0.0914522	-0.0151273
343	2017	1.1	3.64	3	3.09	0.2	1	0	1	24.23	0.07	0.15	0.054493	0.0472262	-0.320315	-0.0174549	-0.0151273
343	2018	1.95	2.97	2.77	2.01	0.4	1	0	1	24.2	0.04	0.21	-0.175507	-1.03277	-0.120315	0.0211162	0.124258
344	2014	0.69	3.16	2.36	2.83	0.2	0	0	1	17.67	0	0.07	-0.585507	-0.212774	-0.320315	0.187547	0.0681547
344	2015	0	2.76	1.37	2.77	0.2	0	0	1	17.48	-0.71	0.07	-1.57551	-0.272774	-0.320315	0.504659	0.0873736
344	2016	1.79	3.85	2.89	3.5	0.2	0	0	1	17.41	-1.06	0.06	-0.0555069	0.457226	-0.320315	0.0177797	-0.146456
344	2017	0.69	3.2	2.52	2.77	0.2	0	0	1	17.03	0.02	0.06	-0.425507	-0.272774	-0.320315	0.136296	0.0873736
344	2018	1.95	3.45	2.99	2.75	0.43	0	0	1	17.11	0.08	0.06	0.044493	-0.292774	-0.0903152	-0.0040184	0.0264419
345	2014	1.1	3.33	2.39	3.04	0.2	0	1	0	24.76	0	0.39	-0.555507	-0.0027738	-0.320315	0.177937	0.0008885
345	2015	1.39	3.39	2.7	2.93	0.2	0	1	0	24.83	0.02	0.4	-0.245507	-0.112774	-0.320315	0.0786396	0.0361231
345	2016	1.95	3.35	2.52	3	0.28	0	1	0	24.88	0.01	0.45	-0.425507	-0.0427737	-0.240315	0.102256	0.0102792
345	2017	2.2	3.5	2.81	3.01	0.21	0	1	0	24.93	0.01	0.55	-0.135507	-0.0327737	-0.310315	0.0420499	0.0101702
345	2018	2.3	3.53	2.88	3.01	0.2	0	1	0	24.96	0.01	0.55	-0.0655069	-0.0327737	-0.320315	0.0209829	0.0104979
346	2014	0.69	3.67	3.26	2.84	0.33	0	0	0	22.56	0.78	0.28	0.314493	-0.202774	-0.190315	-0.0598528	0.0385909
346	2015	0	3.65	3.24	2.82	0.2	0	0	0	22.72	0.73	0.27	0.294493	-0.222774	-0.320315	-0.0943306	0.0713578
346	2016	0	3.69	3.3	2.83	0.2	0	0	0	22.65	1.03	0.23	0.354493	-0.212774	-0.320315	-0.113549	0.0681547
346	2017	0	3.67	3.26	2.84	0.2	0	0	0	22.63	1.26	0.27	0.314493	-0.202774	-0.320315	-0.100737	0.0649515
346	2018	0	3.67	3.21	2.92	0.2	0	0	0	22.6	1.07	0.25	0.264493	-0.122774	-0.320315	-0.0847211	0.0393263
347	2014	0	3.78	2.82	3.43	0.38	1	0	1	23.19	0.1	0.18	-0.125507	0.387226	-0.140315	0.0176106	-0.0543337
347	2015	0	3.81	2.9	3.43	0.29	1	0	1	23.38	0.11	0.19	-0.045507	0.387226	-0.230315	0.0104809	-0.0891841
347	2016	1.61	3.75	2.74	3.43	0.2	1	0	1	23.58	0.09	0.19	-0.205507	0.387226	-0.320315	0.065827	-0.124035
347	2017	0	2	2.34	0	0.2	1	0	1	23.52	0	0.1	-0.605507	-3.04277	-0.320315	0.193953	0.974647
347	2018	0	3.74	2.71	3.43	0.22	1	0	1	23.41	0.13	0.09	-0.235507	0.387226	-0.300315	0.0707263	-0.11629
348	2014	2.64	3.36	2.48	3.04	0.2	0	1	1	22.5	0	0.18	-0.465507	-0.0027738	-0.320315	0.149109	0.0008885
348	2015	2.48	2.75	1.31	2.77	0.2	0	1	1	22.46	-0.04	0.2	-1.63551	-0.272774	-0.320315	0.523878	0.0873736
348	2016	2.64	3.38	2.51	3.04	0.24	0	1	1	22.5	0	0.2	-0.435507	-0.0027738	-0.280315	0.122079	0.0007775
348	2017	2.77	3.34	2.6	2.93	0.23	0	1	1	22.48	0	0.2	-0.345507	-0.112774	-0.290315	0.100306	0.0327399
348	2018	0	2.7	1.11	2.76	0.21	0	1	1	22.51	-0.12	0.21	-1.83551	-0.282774	-0.310315	0.569586	0.087749
349	2014	2.94	3.66	3.14	2.98	0.23	1	1	1	25.04	0.06	0.23	0.194493	-0.0627737	-0.290315	-0.0564643	0.0182242
349	2015	2.08	3.66	3.09	3.04	0.23	1	1	1	25.15	0.03	0.25	0.144493	-0.0027738	-0.290315	-0.0419485	0.0008053
349	2016	3.18	3.62	3.07	2.98	0.23	1	1	1	25.21	0.03	0.24	0.124493	-0.0627737	-0.290315	-0.0361422	0.0182242
349	2017	2.89	3.7	3.16	3.04	0.23	1	1	1	25.22	0.05	0.27	0.214493	-0.0027738	-0.290315	-0.0622706	0.0008053
349	2018	2.83	3.73	3.21	3.04	0.34	1	1	1	25.45	0.06	0.29	0.264493	-0.0027738	-0.180315	-0.0476921	0.0005002
